# Supplementary material for: FoCo: a simple and robust quantification algorithm of nuclear foci
Source: BMC Bioinformatics. 2015 Nov 21;16:392. doi: 10.1186/s12859-015-0816-5 (PMC4654864; doi:10.1186/s12859-015-0816-5)
Supplement: Supplementary file 2 — GUI FoCo with source code. (ZIP 69 kb) [file 12859_2015_816_MOESM2_ESM.zip]

Archive with 6 entries (5 files):
- Additional file 2/
- Additional file 2/adpmedian.m
- Additional file 2/gui.fig
- Additional file 2/gui.m
- Additional file 2/NoFociImage.png
- Additional file 2/NoNucleiImage.png
