# Supplementary material for: FoCo: a simple and robust quantification algorithm of nuclear foci
Source: BMC Bioinformatics. 2015 Nov 21;16:392. doi: 10.1186/s12859-015-0816-5 (PMC4654864; doi:10.1186/s12859-015-0816-5)
Supplement: Supplementary file 2 — GUI FoCo with source code. (ZIP 69 kb) [file 12859_2015_816_MOESM2_ESM.zip › Additional file 2/adpmedian.m]

function f = adpmedian(g, Smax)


    %ADPMEDIAN Perform adaptive median filtering. The function was taken
    %from Gonzalez RC, Woods RE, Eddins SLU. Digital Image Processing Using
    %MATLAB. Pearson Prentice Hall; 2004.

    %   F = ADPMEDIAN(G, SMAX) performs adaptive median filtering of

    %   image G.  The median filter starts at size 3-by-3 and iterates up   

    %   to size SMAX-by-SMAX. SMAX must be an odd integer greater than 1.

    % SMAX must be an odd, positive integer greater than 1.

     if (Smax <= 1) || (Smax/2 == round(Smax/2)) || (Smax ~= round(Smax))
           error('SMAX must be an odd integer > 1.')
        end
        [M, N] = size(g);
        % Initial setup.
        f = g;
        f(:) = 0;
        alreadyProcessed = false(size(g));
        % Begin filtering.
        for k = 3:2:Smax
           zmin = ordfilt2(g, 1, ones(k, k), 'symmetric');
           zmax = ordfilt2(g, k * k, ones(k, k), 'symmetric');
           zmed = medfilt2(g, [k k], 'symmetric');
           processUsingLevelB = (zmed > zmin) & (zmax > zmed) & ...
               ~alreadyProcessed; 
           zB = (g > zmin) & (zmax > g);
           outputZxy  = processUsingLevelB & zB;
           outputZmed = processUsingLevelB & ~zB;
           f(outputZxy) = g(outputZxy);
           f(outputZmed) = zmed(outputZmed);
           alreadyProcessed = alreadyProcessed | processUsingLevelB;

           if all(alreadyProcessed(:))
              break;
           end

        end

    % Output zmed for any remaining unprocessed pixels. Note that this
    % zmed was computed using a window of size Smax-by-Smax, which is
    % the final value of k in the loop.
    f(~alreadyProcessed) = zmed(~alreadyProcessed);
