# Supplementary material for: FoCo: a simple and robust quantification algorithm of nuclear foci
Source: BMC Bioinformatics. 2015 Nov 21;16:392. doi: 10.1186/s12859-015-0816-5 (PMC4654864; doi:10.1186/s12859-015-0816-5)
Supplement: Supplementary file 2 — GUI FoCo with source code. (ZIP 69 kb) [file 12859_2015_816_MOESM2_ESM.zip › Additional file 2/gui.m]

function varargout = gui(varargin)
% GUI M-file for gui.fig
%      GUI, by itself, creates a new GUI or raises the existing
%      singleton*.
%
%      H = GUI returns the handle to a new GUI or the handle to
%      the existing singleton*.
%
%      GUI('CALLBACK',hObject,eventData,handles,...) calls the local
%      function named CALLBACK in GUI.M with the given input arguments.
%
%      GUI('Property','Value',...) creates a new GUI or raises the
%      existing singleton*.  Starting from the left, property value pairs are
%      applied to the GUI before gui_OpeningFcn gets called.  An
%      unrecognized property name or invalid value makes property application
%      stop.  All inputs are passed to gui_OpeningFcn via varargin.
%
%      *See GUI Options on GUIDE's Tools menu.  Choose "GUI allows only one
%      instance to run (singleton)".
%
% See also: GUIDE, GUIDATA, GUIHANDLES

% Edit the above text to modify the response to help gui

% Last Modified by GUIDE v2.5 29-Jun-2015 08:41:37

% Begin initialization code - DO NOT EDIT
gui_Singleton = 1;
gui_State = struct('gui_Name',       mfilename, ...
                   'gui_Singleton',  gui_Singleton, ...
                   'gui_OpeningFcn', @gui_OpeningFcn, ...
                   'gui_OutputFcn',  @gui_OutputFcn, ...
                   'gui_LayoutFcn',  [] , ...
                   'gui_Callback',   []);
if nargin && ischar(varargin{1})
    gui_State.gui_Callback = str2func(varargin{1});
end

if nargout
    [varargout{1:nargout}] = gui_mainfcn(gui_State, varargin{:});
else
    gui_mainfcn(gui_State, varargin{:});
end
% End initialization code - DO NOT EDIT


% --- Executes just before gui is made visible.
function gui_OpeningFcn(hObject, eventdata, handles, varargin)
% This function has no output args, see OutputFcn.
% hObject    handle to figure
% eventdata  reserved - to be defined in a future version of MATLAB
% handles    structure with handles and user data (see GUIDATA)
% varargin   command line arguments to gui (see VARARGIN) 
% Choose default command line output for gui

% Setting the position of FoCo window at the north-west of the screen
movegui(hObject,'northwest')

% Upload images 'No detected nuclei' and 'No detected foci' for the middle zone of FoCo
handles.noNucleiImage=imread('NoNucleiImage.png');
handles.noFociImage=imread('NoFociImage.png');
axes(handles.AxNuclei)
imshow(handles.noNucleiImage)
axes(handles.AxFoci)
imshow(handles.noFociImage)

% Removing axes ticks for axes in the middle zone
set(handles.AxNuclei, 'YTick', [],'XTick', [],'YColor', 'w','XColor', 'w');
set(handles.AxFoci, 'YTick', [],'XTick', [],'YColor', 'w','XColor', 'w');

% Putting 'Huang' method as default for thresholding nuclei images
handles.thresh=2;
set(handles.SelectThreshold,'Value',handles.thresh);
handles.threshMethod='Huang';

% Setting the directory for connecting Matlab and ImageJ at the Matlab root
handles.pname=matlabroot;

% Displaying Figures, which will appear during image processing in FoCo, without white borders
iptsetpref('ImshowBorder','tight');
handles.output = hObject;

% Updating handles structure
guidata(hObject, handles);

% Ignoring GUI closing if during the processing the command 'close all' is applied
setappdata(hObject, 'IgnoreCloseAll', 1) 

% UIWAIT makes gui wait for user response (see UIRESUME)
% uiwait(handles.Main);


% --- Outputs from this function are returned to the command line.
function varargout = gui_OutputFcn(hObject, eventdata, handles) 
% varargout  cell array for returning output args (see VARARGOUT);
% hObject    handle to figure
% eventdata  reserved - to be defined in a future version of MATLAB
% handles    structure with handles and user data (see GUIDATA)

% Get default command line output from handles structure
varargout{1} = handles.output;


% --- Executes on button press in Load.
function Load_Callback(hObject, eventdata, handles)
% hObject    handle to Load (see GCBO)
% eventdata  reserved - to be defined in a future version of MATLAB
% handles    structure with handles and user data (see GUIDATA)

% By pressing the button 'Load' the user uploads a single RGB image with
% nuclei and foci

% Setting the path to the image
try
[fname, handles.pname]=uigetfile(strcat(handles.pname,'\*.tif;*.jpg;*.png;*.*'),'File Selector');
if fname~=0
    handles.fnamelast=fname;
    fullname=strcat(handles.pname,fname);
    im=imread(fullname);
    handles.im=im2double(im);
    if length(size(im))~=3
        errordlg('Use RGB format of the image','Error!')
        return
    end
    
% Defining channels, which belong to nuclei and foci signals, respectively
    handles.nch=get(handles.NucleiChannel,'Value');
    handles.fch=get(handles.FociChannel,'Value');
      
% Splitting the uploaded image on nuclei and foci channels 
    handles.imn=im2double(im(:,:,handles.nch));
    handles.imf=im2double(im(:,:,handles.fch));    
    
% Displaying nuclei and foci images in the middle zone of FoCo
    axes(handles.AxNuclei)
    imshow(handles.imn);
    axes(handles.AxFoci)
    imshow(handles.imf);
    
% Activating GUI elements for thresholding nuclei image
    set(handles.SelectThreshold, 'Enable','on')
    set(handles.ApproveThresh, 'Enable','on')
    
 
% The nuclei image is transfered to ImageJ
    MIJ.createImage(handles.imn)

% Thresholding the nuclei image
    image = ij.IJ.getImage();
    ij.IJ.setAutoThreshold(image, handles.threshMethod);
    ij.IJ.run('Make Binary', 'thresholded remaining black');
    MIJ.selectWindow('Import from Matlab');
    
% Transferring thresholded nuclei image from ImageJ to Matlab
    handles.Jth=MIJ.getCurrentImage();

    guidata(hObject,handles)
end
catch
    errordlg('Unknown image format','Error!') 
end

% --- Executes on button press in RunImageJ.
function RunImageJ_Callback(hObject, eventdata, handles)
% hObject    handle to RunImageJ (see GCBO)
% eventdata  reserved - to be defined in a future version of MATLAB
% handles    structure with handles and user data (see GUIDATA)
% set the number of images in array

% By pressing the button 'Run ImageJ' the user sets the path to 
% 'mij.jar' and 'ij.jar' files in the 'java' folder of Matlab files. This
% establishes the connection between Matlab and ImageJ.

% The path is automatically set to the Matlab root
pname=uigetdir(matlabroot,'MIJ Directory');
fullnamemij=strcat(pname,'/mij.jar');
fullnameij=strcat(pname,'/ij.jar');

try
if exist(fullnamemij) && exist(fullnameij)
     javaaddpath(fullnamemij)
     javaaddpath(fullnameij)
 
% Running ImageJ from Matlab
 MIJ.start
 
 set(hObject, 'Enable','off')
 
% Enabling GUI elements needed for uploading images 
 set(handles.SingleRGB, 'Enable','on')
 set(handles.NucleiChannel, 'Enable','on')
 set(handles.FociChannel, 'Enable','on')
 set(handles.SingleRGB, 'Value',1)
 set(handles.Load, 'Enable','on')
 set(handles.DistinctGrayScale, 'Enable','on')
 handles.imnl=0;
 handles.imfl=0;
 handles.fc=1;
 else
  errordlg('mij.jar or ij.jar was not found','Error!')    
 end
catch
    errordlg('mij.jar or ij.jar was not found','Error!') 
end   

% Pressing the button also initializes several variables needed for further processing of
% images and image arrays

% The number of images in the array
handles.i=0;

handles.list=[];

 guidata(hObject,handles)

% --- Executes on button press in DisplaySecMask.
function DisplaySecMask_Callback(hObject, eventdata, handles)
% hObject    handle to DisplaySecMask (see GCBO)
% eventdata  reserved - to be defined in a future version of MATLAB
% handles    structure with handles and user data (see GUIDATA)

% After pressing the button 'Create and display secondary mask' FoCo creates
% and displays the secondary mask utilizing user-defined parameters 'Minimal nuclei radius' and 'Times of dilation followed by erosion'

% Getting values of user-defined parameters 'Minimal nuclei radius' and 'Times of dilation followed by erosion'
J=handles.Jp;
erorec= str2double(get(handles.ErosionReconstruction,'String'));
if isnan(erorec)||erorec<1
errordlg('The minimum radius of nuclei should be positive integer without blank spaces','Error!')
return
end

dilero= str2double(get(handles.DilationErosion,'String'));
if isnan(dilero)||dilero<2
errordlg('The number of times for dilation and ersion should be integer, greater than 1 and without blank spaces','Error!')
return
end

% Applying to the preliminary nuclei mask morphological opening by
% reconstruction
se = strel('disk',erorec); 
J2=imerode(J,se);
J=imreconstruct(J2,J);

% Dilating mask elements, filling holes and eroding mask elements
J = bwmorph(J,'dilate',dilero);
J=imfill(J,'holes');
J = bwmorph(J,'erode',dilero);

% Converting the nuclei mask to double precision
J=im2double(J);

% Transferring the nuclei mask to ImageJ and applying 'Watershed' algorithm
% to split touching nuclei
MIJ.createImage(J)
ij.IJ.run('Make Binary', 'thresholded remaining black');
ij.IJ.run('Watershed');

% Transferring the nuclei mask to Matlab
J=MIJ.getCurrentImage();

% Closing images appeared during image processing in ImageJ
image = ij.IJ.getImage();
image.changes = false;
image.close();

J=logical(J);

% Applying morphological opening to the nuclei mask. The resulting image
% corresponds to the secondary nuclei mask
J=imopen(J,strel('disk',erorec));

% Displaying the secondary nuclei mask at the buttom of the middle zone of
% FoCo
axes(handles.AxFoci)
imshow(J);
handles.Js=J;
guidata(hObject,handles)

% Enabling FoCo control elements needed for foci detection
set(handles.CountFoci, 'Enable','on')
set(handles.FociBackground, 'Enable','on')
set(handles.FociIntensity, 'Enable','on')
set(handles.FrameColor, 'Enable','on')

% --- Executes on button press in CountFoci.
function CountFoci_Callback(hObject, eventdata, handles)
% hObject    handle to CountFoci (see GCBO)
% eventdata  reserved - to be defined in a future version of MATLAB
% handles    structure with handles and user data (see GUIDATA)

% By pressing the button 'Analyse' at the bottom of the left zone FoCo detects foci on
% the foci image utilizing user-defined parameter 'Minimal radius of
% foci' and 'Minimal intensity of foci'. Detected foci are designated
% by frames. The color of frames are defined by the user.

% Getting values of user-defined parameters 'Minimal radius of
% foci' and 'Minimal intensity of foci' 
radius= str2double(get(handles.FociBackground,'String'));
if isnan(radius)||radius<1
errordlg('The size of background element should be positive, integer, greater than 0 and without blank spaces','Error!')           
return
end
thresh= str2double(get(handles.FociIntensity,'String'));
if isnan(thresh)||thresh<0||thresh>1
errordlg('The minimal intensity of foci should be double between 0 and 1 and without blank spaces','Error!')           
return
end

% Getting the secondary nuclei mask
J=handles.Js;

% Creating an RGB image, where nuclei and foci images correspond to nuclei
% and foci channels, respectively. This image will be used to display detected nuclei and foci 
im=zeros([size(J),3]);

I=handles.imn;
gam=handles.imf;

im(:,:,handles.fch)=gam;
im(:,:,handles.nch)=I;
handles.im=im;

% Labeling and counting elements of the secondary nuclei mask
[L,n]=bwlabel(J);

if n==0
errordlg('No nuclei recognized: check the image or adjust parameters for preliminary and secondary mask','Error!')               
return
end

% Creating an index for the current image in the image array
j=handles.i+1;

% Upgrading the number of images in the array
handles.i=handles.i+1;

if j~=1    
% If the image array is not empty, we invoke existing image processing
% results from handles structure: foci numbers per nucleus, mean fluorescent foci intensity per nucleus
foci=handles.foci;
fociInt=handles.fociInt;
fociLine=handles.fociLine;
fociIntLine=handles.fociIntLine;
AnalysSt=handles.AnalysSt;
else
  % if the image array is empty, we create empty arrays for saving there foci numbers per nucleus and
  % mean fluorescent foci intensity per nucleus,
  % respectively 
  fociLine=[]; 
  fociIntLine=[];
  AnalysSt=0;
end

% Getting a perimeter of recognized nuclei from the nuclei mask
perim=bwperim(J);

% Splitting the image with nuclei and foci on RGB channels
im1=im(:,:,1);
im2=im(:,:,2);
im3=im(:,:,3);

% Adding a nuclei perimeter to each RGB channel
im1(perim)=1;
im2(perim)=1;
im3(perim)=1;

% Merging RGB channels to one image
imperim=im;
imperim(:,:,1)=im1;
imperim(:,:,2)=im2;
imperim(:,:,3)=im3;

% Visualizing the image j with the nuclei perimeter
fname=handles.fnamelast;
figure('name',fname)
set(gcf,'units','pix')
s=size(imperim);
set(gcf,'position',[200 200 s(1) s(2)])
imshow(imperim)

% Counting foci per each detected nuclei
for it=1:n

% Searching for the nucleus with the label 'it' in the labeled nuclei mask
[r,c,s]=find(L==it);

% Getting coordinates of the nucleus
[x,y]=size(L);
S = sparse(r,c,s,x,y);

% Getting intensities of pixels, which belong to the nucleus 'it', from the
% foci image
g=gam(S);

% Creating an image mask with the single nucleus 'it'
distnucl=false(size(J));
distnucl(S)=1;

% Applying the nuclei mask for the single nucleus 'it' to the foci image
gamM=gam.*distnucl;

% Cropping the nucleus 'it' from the foci image
ymin=min(r);
ymax=max(r);
xmin=min(c);
xmax=max(c);
width=max(c)-min(c);
height=max(r)-min(r);
rect=[xmin ymin width height];
distnuclcrop = imcrop(gamM, rect);

% Applying adaptive median filter of the size 3
distnuclcrop=adpmedian(distnuclcrop,3);

% Quantifying the foci image background by morphological opening. For the
% morphological opening we used a structuring element disk. The radius of
% the disk is a user-defined parameter, which designates a minimal foci radius in pixels
try 
    background = imopen(distnuclcrop,strel('disk',radius));      
catch
errordlg('The minimal intensity of foci should be double between 0 and 1 and without blank spaces','Error!')           
return
end

% Subtracting the image background
distnuclcrop = distnuclcrop - background; 

% Quantifying the Otsu's threshold
level = graythresh(distnuclcrop);

% Applying H-maxima transform with the Otsu's threshold as a parameter
BW = imextendedmax(distnuclcrop,level);

% Applying obtained foci mask to the foci image with subtracted background
locmax=distnuclcrop.*BW;

% Thresholding the obtained image with the user-defined parameter 'Minimal intensity of foci'
locmaxthresh=locmax>thresh;

% Counting elements of the obtained foci mask
[L1,n1]=bwlabel(locmaxthresh);

% Putting the number of detected foci mean foci in arrays with
% quantification results
foci{j,it}=n1;
fociLine=[fociLine,n1];
fociInt{j,it}=mean(g);
fociIntLine=[fociIntLine,fociInt{j,it}];
AnalysSt(j)=1;

% Setting the color of frames over detected foci
switch handles.fc
    case 1
        col='r';
    case 2
        col='g';
    case 3
        col='b';
    case 4
        col='w';
    case 5
        col='y';
end

% Putting frames over detected foci
hold(handles.AxNuclei,'on')

for k=1:n1
[r,c,s]=find(L1==k);
ymin1=min(r);
xmin1=min(c);
width1=max(c)-min(c);
height1=max(r)-min(r);
rect1=[xmin+xmin1-2 ymin+ymin1-2 width1+2 height1+2];
rectangle('Position',rect1, 'LineWidth',1, 'EdgeColor',col);
end
hold(handles.AxNuclei,'off')
end

% Making a snapshot of the nuclei image with detected nuclei and foci
CountedFociImage=getframe(gcf);
close

% Activating the button for adding several image for foci counting
set(handles.AddImage, 'Enable','on')

% Activating the button for saving quantification parameters
set(handles.SaveParameters, 'Enable','on')

% Adding the current image to the image array
    set(handles.ListOfImages, 'Enable','on') 
    handles.imar{j}=im;
    handles.imnar{j}=handles.imn;
    handles.imfar{j}=handles.imf;
   
    handles.names{j}=fname;
    set(handles.ListOfImages,'String',handles.names);
    set(handles.ListOfImages,'Value',j);
    axes(handles.AxNuclei)
    imshow(handles.imnar{j});
    axes(handles.AxFoci)
    imshow(handles.imfar{j});

% Enabling buttons to analyze and clear image array
    if j==1
    set(handles.Clear, 'Enable','on')
    set(handles.CountFociArray, 'Enable','on')
    end   

% Adding current nuclei mask to the mask array
handles.masks{j}=J;

% Adding foci quantification results and mean nuclei intensities to
% corresponding arrays
handles.fociArr{j}=foci;
handles.fociIntArr{j}=fociInt;

% Adding snapshot of nuclei image with marked nuclei and foci to
% the array
handles.CountedFociImage{j}=CountedFociImage.cdata;

% Putting foci quantification results to handles structure
handles.foci=foci;
handles.fociInt=fociInt;
handles.fociLine=fociLine;
handles.fociIntLine=fociIntLine;
handles.AnalysSt=AnalysSt;
guidata(hObject,handles)

% Getting values of the pop-up menu for the visualization of quantification
% results, i.e., foci numbers
% per nucleus or mean foci intensity per nucleus
handles.datrep=get(handles.DataRepresentation,'Value');

% Getting values of radio buttons for the necessity of outlier analysis
outanal1=get(handles.NoOutlier, 'Value');
outanal2=get(handles.NoFarOutlier, 'Value');
outanal3=get(handles.WithoutOutlier, 'Value');


switch handles.datrep
    
    % visualization of foci numbers per nucleus
    case 1 
       tab = uitable('Tag','FociTable','Data',foci,'Parent',handles.Table,'Position',[10 7 255 180],'ColumnWidth',{25},'CellSelectionCallback',{@CallBack handles});
       % Putting quantification results to the workspace
       assignin ('base','foci',foci)
       nucNum=length(fociLine);
       set(handles.NucNum,'String',num2str(nucNum));
       
      % Without outlier analysis
       if outanal1==1 
           
       % Calculating mean value
       meanValue=mean(fociLine); 
       
       % Calculating median value
       medValue=median(fociLine); 
       
       % Calculating standard deviation
       stdevValue=std(fociLine); 
       
       % Calculating standard error of the mean
       sterrmeanValue=stdevValue/sqrt(nucNum);  
       
       % Putting calculated values to the corresponding output fields
       set(handles.MeanValue,'String',num2str(meanValue));
       set(handles.StDevValue,'String',num2str(stdevValue));
       set(handles.StandardErrorMean,'String',num2str(sterrmeanValue));
       set(handles.MedianValue,'String',num2str(medValue));
       set(handles.FarOutNum,'String','');
       set(handles.OutNum,'String','');
       set(handles.OutNum, 'Enable','off')
       set(handles.FarOutNum, 'Enable','off')
       
        % Without far outliers
        elseif outanal2==1 
            
            % Calculating 25 and 75 percentiles of data
            percentiles=prctile(fociLine,[25 75]); 
            
            % Calculating interquartile range
            iqrange=percentiles(2)-percentiles(1); 
            
            % Calculating lower and upper limits for data values not to be
            % considered as a far outlier
            faroutlierrange=[percentiles(1)-3*iqrange percentiles(1)+3*iqrange]; 
            
            % Creating a dataset with excluded far outliers
            faroutlierset=[];
               for io=1:nucNum
                   if fociLine(io)>=faroutlierrange(1)&fociLine(io)<=faroutlierrange(2)
                    faroutlierset=[faroutlierset,fociLine(io)];
                   end           
               end
               
            % Calculating mean value
            meanValue=mean(faroutlierset);
            
            % Calculating median value
            medValue=median(faroutlierset);
            
            % Calculating standard deviation
            stdevValue=std(faroutlierset);
            
            % Calculating the length of the dataset with excluded far
            % outliers
            faroutlierNum=length(faroutlierset);
            
            % Calculating standard error of the mean
            sterrmeanValue=stdevValue/sqrt(faroutlierNum);
            
            % Putting calculated values to the corresponding output fields
            set(handles.MeanValue,'String',num2str(meanValue));
            set(handles.StDevValue,'String',num2str(stdevValue));
            set(handles.StandardErrorMean,'String',num2str(sterrmeanValue));
            set(handles.MedianValue,'String',num2str(medValue));
            set(handles.FarOutNum, 'Enable','on')
            set(handles.FarOutNum,'String',num2str(nucNum-faroutlierNum));
            set(handles.OutNum,'String','');
            set(handles.OutNum, 'Enable','off')
            
        % Without outliers    
        elseif outanal3==1 
            
           % Calculating 25 and 75 percentiles of data 
           percentiles=prctile(fociLine,[25 75]);
           
           % Calculating interquartile range
           iqrange=percentiles(2)-percentiles(1);
           
           % Calculating lower and upper limits for data values not to be
           % considered as an outlier
           outlierrange=[percentiles(1)-1.5*iqrange percentiles(1)+1.5*iqrange];
           
           % Creating a dataset with excluded outliers
           outlierset=[];
               for io=1:nucNum
                   if fociLine(io)>=outlierrange(1)&fociLine(io)<=outlierrange(2)
                    outlierset=[outlierset,fociLine(io)];
                   end         
               end
               
            % Calculating mean value   
            meanValue=mean(outlierset);
            
            % Calculating median value
            medValue=median(outlierset);
            
            % Calculating standard deviation
            stdevValue=std(outlierset);
            
            % Calculating the length of the dataset with excluded outliers
            outlierNum=length(outlierset);
            
            % Calculating standard error of the mean
            sterrmeanValue=stdevValue/sqrt(outlierNum);
            
            % Putting calculated values to the corresponding output fields
            set(handles.MeanValue,'String',num2str(meanValue));
            set(handles.StDevValue,'String',num2str(stdevValue));
            set(handles.StandardErrorMean,'String',num2str(sterrmeanValue));
            set(handles.MedianValue,'String',num2str(medValue));
            set(handles.OutNum, 'Enable','on')
            set(handles.OutNum,'String',num2str(nucNum-outlierNum));
            set(handles.FarOutNum,'String','');
            set(handles.FarOutNum, 'Enable','off')
       end
    
    % Visualization of mean foci intensities per nucleus    
    case 2 
       tab = uitable('Tag','FociTable','Data',fociInt,'Parent',handles.Table,'Position',[10 7 255 180],'ColumnWidth',{50},'CellSelectionCallback',{@CallBack handles});
       % Putting quantification results to the workspace
       assignin ('base','foci',fociInt)
       nucNum=length(fociIntLine);
       set(handles.NucNum,'String',num2str(nucNum));
        % Without outlier analysis
       if outanal1==1 
           
       % Calculating mean value
       meanValue=mean(fociIntLine);
       
       % Calculating median value
       medValue=median(fociIntLine);
       
       % Calculating standard deviation
       stdevValue=std(fociIntLine);
       
       % Calculating standard error of the mean
       sterrmeanValue=stdevValue/sqrt(nucNum);
       
       % Putting calculated values to the corresponding output fields
       set(handles.MeanValue,'String',num2str(meanValue));
       set(handles.StDevValue,'String',num2str(stdevValue));
       set(handles.StandardErrorMean,'String',num2str(sterrmeanValue));
       set(handles.MedianValue,'String',num2str(medValue));
       set(handles.FarOutNum,'String','');
       set(handles.OutNum,'String','');
       set(handles.OutNum, 'Enable','off')
       set(handles.FarOutNum, 'Enable','off')
       
       % Without far outliers
        elseif outanal2==1 
            
            % Calculating 25 and 75 percentiles of data
            percentiles=prctile(fociIntLine,[25 75]);
            
            % Calculating interquartile range
            iqrange=percentiles(2)-percentiles(1);
            
            % Calculating lower and upper limits for data values not to be
            % considered as a far outlier
            faroutlierrange=[percentiles(1)-3*iqrange percentiles(1)+3*iqrange];
            
            % Creating a dataset with excluded far outliers
            faroutlierset=[];
               for io=1:nucNum
                   if fociIntLine(io)>=faroutlierrange(1)&fociIntLine(io)<=faroutlierrange(2)
                    faroutlierset=[faroutlierset,fociIntLine(io)];
                   end           
               end
               
            % Calculating mean value
            meanValue=mean(faroutlierset);
            
            % Calculating median value
            medValue=median(faroutlierset);
            
            % Calculating standard deviation
            stdevValue=std(faroutlierset);
            
            % Calculating the length of the dataset with excluded far
            % outliers
            faroutlierNum=length(faroutlierset);
            
            % Calculating standard error of the mean
            sterrmeanValue=stdevValue/sqrt(faroutlierNum);
            
            % Putting calculated values to the corresponding output fields
            set(handles.MeanValue,'String',num2str(meanValue));
            set(handles.StDevValue,'String',num2str(stdevValue));
            set(handles.StandardErrorMean,'String',num2str(sterrmeanValue));
            set(handles.MedianValue,'String',num2str(medValue));
            set(handles.FarOutNum, 'Enable','on')
            set(handles.FarOutNum,'String',num2str(nucNum-faroutlierNum));
            set(handles.OutNum,'String','');
            set(handles.OutNum, 'Enable','off')
            
        % Without outliers    
        elseif outanal3==1 
           
           % Calculating 25 and 75 percentiles of data
           percentiles=prctile(fociIntLine,[25 75]);
           
           % Calculating interquartile range
           iqrange=percentiles(2)-percentiles(1);
           
           % Calculating lower and upper limits for data values not to be
           % considered as an outlier
           outlierrange=[percentiles(1)-1.5*iqrange percentiles(1)+1.5*iqrange];
           
           % Creating a dataset with excluded outliers
           outlierset=[];
               for io=1:nucNum
                   if fociIntLine(io)>=outlierrange(1)&fociIntLine(io)<=outlierrange(2)
                    outlierset=[outlierset,fociIntLine(io)];
                   end         
               end
               
            % Calculating mean value   
            meanValue=mean(outlierset);
            
            % Calculating median value
            medValue=median(outlierset);
            
            % Calculating standard deviation
            stdevValue=std(outlierset);
            
            % Calculating the length of the dataset with excluded outliers
            outlierNum=length(outlierset);
            
            % Calculating standard error of the mean
            sterrmeanValue=stdevValue/sqrt(outlierNum);
            
            % Putting calculated values to the corresponding output fields
            set(handles.MeanValue,'String',num2str(meanValue));
            set(handles.StDevValue,'String',num2str(stdevValue));
            set(handles.StandardErrorMean,'String',num2str(sterrmeanValue));
            set(handles.MedianValue,'String',num2str(medValue));
            set(handles.OutNum, 'Enable','on')
            set(handles.OutNum,'String',num2str(nucNum-outlierNum));
            set(handles.FarOutNum,'String','');
            set(handles.FarOutNum, 'Enable','off')
       end
end

% Putting the table with quantification results to handles
handles.t=tab;

% Enabling the button for saving the table with quantification results
set(handles.SaveFoci, 'Enable','on')

% Activating elements for changing data representation, i.e., foci number
% per nucleus or mean foci intensity per nucleus, and performing
% statistical analysis of quantification results
set(handles.DataRepresentation, 'Enable','on');
set(handles.NucNum, 'Enable','on')
set(handles.MeanValue, 'Enable','on')
set(handles.StDevValue, 'Enable','on')
set(handles.StandardErrorMean, 'Enable','on')
set(handles.MedianValue, 'Enable','on')
set(handles.NoOutlier, 'Enable','on')
set(handles.NoFarOutlier, 'Enable','on')
set(handles.WithoutOutlier, 'Enable','on')
guidata(hObject,handles)

function ErosionReconstruction_Callback(hObject, eventdata, handles)
% hObject    handle to ErosionReconstruction (see GCBO)
% eventdata  reserved - to be defined in a future version of MATLAB
% handles    structure with handles and user data (see GUIDATA)

% Hints: get(hObject,'String') returns contents of ErosionReconstruction as text
%        str2double(get(hObject,'String')) returns contents of ErosionReconstruction as a double


% --- Executes during object creation, after setting all properties.
function ErosionReconstruction_CreateFcn(hObject, eventdata, handles)
% hObject    handle to ErosionReconstruction (see GCBO)
% eventdata  reserved - to be defined in a future version of MATLAB
% handles    empty - handles not created until after all CreateFcns called

% Hint: edit controls usually have a white background on Windows.
%       See ISPC and COMPUTER.
if ispc && isequal(get(hObject,'BackgroundColor'), get(0,'defaultUicontrolBackgroundColor'))
    set(hObject,'BackgroundColor','white');
end


function DilationErosion_Callback(hObject, eventdata, handles)
% hObject    handle to DilationErosion (see GCBO)
% eventdata  reserved - to be defined in a future version of MATLAB
% handles    structure with handles and user data (see GUIDATA)

% Hints: get(hObject,'String') returns contents of DilationErosion as text
%        str2double(get(hObject,'String')) returns contents of DilationErosion as a double


% --- Executes during object creation, after setting all properties.
function DilationErosion_CreateFcn(hObject, eventdata, handles)
% hObject    handle to DilationErosion (see GCBO)
% eventdata  reserved - to be defined in a future version of MATLAB
% handles    empty - handles not created until after all CreateFcns called

% Hint: edit controls usually have a white background on Windows.
%       See ISPC and COMPUTER.
if ispc && isequal(get(hObject,'BackgroundColor'), get(0,'defaultUicontrolBackgroundColor'))
    set(hObject,'BackgroundColor','white');
end


function SecMaskSmoothFilter_Callback(hObject, eventdata, handles)
% hObject    handle to SecMaskSmoothFilter (see GCBO)
% eventdata  reserved - to be defined in a future version of MATLAB
% handles    structure with handles and user data (see GUIDATA)

% Hints: get(hObject,'String') returns contents of SecMaskSmoothFilter as text
%        str2double(get(hObject,'String')) returns contents of SecMaskSmoothFilter as a double


% --- Executes during object creation, after setting all properties.
function SecMaskSmoothFilter_CreateFcn(hObject, eventdata, handles)
% hObject    handle to SecMaskSmoothFilter (see GCBO)
% eventdata  reserved - to be defined in a future version of MATLAB
% handles    empty - handles not created until after all CreateFcns called

% Hint: edit controls usually have a white background on Windows.
%       See ISPC and COMPUTER.
if ispc && isequal(get(hObject,'BackgroundColor'), get(0,'defaultUicontrolBackgroundColor'))
    set(hObject,'BackgroundColor','white');
end


% --- Executes on button press in SingleRGB.
function SingleRGB_Callback(hObject, eventdata, handles)
% hObject    handle to SingleRGB (see GCBO)
% eventdata  reserved - to be defined in a future version of MATLAB
% handles    structure with handles and user data (see GUIDATA)

% Hint: get(hObject,'Value') returns toggle state of SingleRGB

% Activating the radio button 'Load single RGB image with nuclei and foci'
% leads to activation of GUI elements for loading a single RGB image and
% deactivation GUI elements for loading two distinct images with
% nuclei and foci, respectively
 set(handles.Load, 'Enable','on')
 set(handles.NucleiChannel, 'Enable','on')
 set(handles.FociChannel, 'Enable','on')
 set(handles.DistinctGrayScale, 'Value',0)
 set(handles.LoadNucIm, 'Enable','off')
 set(handles.LoadFociIm, 'Enable','off')

% --- Executes on button press in DistinctGrayScale.
function DistinctGrayScale_Callback(hObject, eventdata, handles)
% hObject    handle to DistinctGrayScale (see GCBO)
% eventdata  reserved - to be defined in a future version of MATLAB
% handles    structure with handles and user data (see GUIDATA)

% Hint: get(hObject,'Value') returns toggle state of DistinctGrayScale

% Activating the radio button 'Load distinct grayscale images'
% leads to activation of GUI elements for loading two distinct images with nuclei and foci, respectively, and
% deactivation of GUI elements for loading a single RGB image
 set(handles.NucleiChannel, 'Enable','off')
 set(handles.FociChannel, 'Enable','off')
 set(handles.Load, 'Enable','off')
 set(handles.SingleRGB, 'Value',0)
 set(handles.LoadNucIm, 'Enable','on')
 set(handles.LoadFociIm, 'Enable','on')

% --- Executes on button press in LoadNucIm.
function LoadNucIm_Callback(hObject, eventdata, handles)
% hObject    handle to LoadNucIm (see GCBO)
% eventdata  reserved - to be defined in a future version of MATLAB
% handles    structure with handles and user data (see GUIDATA)

% Loading image, which contains only nuclei (no foci)
try
[fname, handles.pname]=uigetfile(strcat(handles.pname,'\*.tif;*.jpg;*.png;*.*'),'File Selector');
if fname~=0
    
    % Saving the name of the nuclei image
    handles.fnamelast=fname;
    fullname=strcat(handles.pname,fname);
    handles.imn=im2double(imread(fullname));
    handles.nch=3;
    
    % If the nuclei image has RGB format, we convert it into grayscale format 
    if length(size(handles.imn))==3
    handles.imn=im2double(rgb2gray(handles.imn));
    end
    
    % Displaying nuclei image at the top of the middle zone
    axes(handles.AxNuclei)
    imshow(handles.imn);
    
    % Setting the status of the uploading process to 1
    handles.imnl=1;
    
    % If both distinct nuclei and foci images are uploaded, buttons for
    % creating primary and secondary masks will be activated
    if handles.imnl>0&&handles.imfl>0
        
         % Activating GUI elements for thresholding nuclei image
            set(handles.SelectThreshold, 'Enable','on')
            set(handles.ApproveThresh, 'Enable','on')
    
 
        % The nuclei image is transfered to ImageJ
            MIJ.createImage(handles.imn)

        % Thresholding the nuclei image
            image = ij.IJ.getImage();
            ij.IJ.setAutoThreshold(image, handles.threshMethod);
            ij.IJ.run('Make Binary', 'thresholded remaining black');
            MIJ.selectWindow('Import from Matlab');
    
        % Transferring thresholded nuclei image from ImageJ to Matlab
            handles.Jth=MIJ.getCurrentImage();
            handles.imnl=0;
            handles.imfl=0;
    end
    guidata(hObject,handles)
    
end
catch
   errordlg('Unknown image format','Error!') 
end

% --- Executes on button press in LoadFociIm.
function LoadFociIm_Callback(hObject, eventdata, handles)
% hObject    handle to LoadFociIm (see GCBO)
% eventdata  reserved - to be defined in a future version of MATLAB
% handles    structure with handles and user data (see GUIDATA)

% Loading image, which contains only foci (no nuclei)
try
[fname, handles.pname]=uigetfile(strcat(handles.pname,'\*.tif;*.jpg;*.png;*.*'),'File Selector');
if fname~=0
    fullname=strcat(handles.pname,fname);
    handles.imf=im2double(imread(fullname));
    handles.fch=2;
    
    % If the nuclei image has RGB format, we convert it into grayscale
    % format 
    if length(size(handles.imf))==3
     handles.imf=im2double(rgb2gray(handles.imf));
    end
    
    % Displaying foci image at the bottom of the middle zone
    axes(handles.AxFoci)
    imshow(handles.imf);
    
    % Setting the status of the uploading process to 1
    handles.imfl=1;
    
    % If both distinct nuclei and foci images are uploaded, buttons for
    % creating primary and secondary masks will be activated
    if handles.imnl>0&&handles.imfl>0
        
         % Activating GUI elements for thresholding nuclei image
            set(handles.SelectThreshold, 'Enable','on')
            set(handles.ApproveThresh, 'Enable','on')
    
 
        % The nuclei image is transfered to ImageJ
            MIJ.createImage(handles.imn)

        % Thresholding the nuclei image
            image = ij.IJ.getImage();
            ij.IJ.setAutoThreshold(image, handles.threshMethod);
            ij.IJ.run('Make Binary', 'thresholded remaining black');
            MIJ.selectWindow('Import from Matlab');
    
        % Transferring thresholded nuclei image from ImageJ to Matlab
            handles.Jth=MIJ.getCurrentImage();
            handles.imnl=0;
            handles.imfl=0;
    end
    guidata(hObject,handles)
end
catch
   errordlg('Unknown image format','Error!')  
end


function FociBackground_Callback(hObject, eventdata, handles)
% hObject    handle to FociBackground (see GCBO)
% eventdata  reserved - to be defined in a future version of MATLAB
% handles    structure with handles and user data (see GUIDATA)

% Hints: get(hObject,'String') returns contents of FociBackground as text
%        str2double(get(hObject,'String')) returns contents of FociBackground as a double


% --- Executes during object creation, after setting all properties.
function FociBackground_CreateFcn(hObject, eventdata, handles)
% hObject    handle to FociBackground (see GCBO)
% eventdata  reserved - to be defined in a future version of MATLAB
% handles    empty - handles not created until after all CreateFcns called

% Hint: edit controls usually have a white background on Windows.
%       See ISPC and COMPUTER.
if ispc && isequal(get(hObject,'BackgroundColor'), get(0,'defaultUicontrolBackgroundColor'))
    set(hObject,'BackgroundColor','white');
end


function FociIntensity_Callback(hObject, eventdata, handles)
% hObject    handle to FociIntensity (see GCBO)
% eventdata  reserved - to be defined in a future version of MATLAB
% handles    structure with handles and user data (see GUIDATA)

% Hints: get(hObject,'String') returns contents of FociIntensity as text
%        str2double(get(hObject,'String')) returns contents of FociIntensity as a double


% --- Executes during object creation, after setting all properties.
function FociIntensity_CreateFcn(hObject, eventdata, handles)
% hObject    handle to FociIntensity (see GCBO)
% eventdata  reserved - to be defined in a future version of MATLAB
% handles    empty - handles not created until after all CreateFcns called

% Hint: edit controls usually have a white background on Windows.
%       See ISPC and COMPUTER.
if ispc && isequal(get(hObject,'BackgroundColor'), get(0,'defaultUicontrolBackgroundColor'))
    set(hObject,'BackgroundColor','white');
end


% --- Executes on selection change in NucleiChannel.
function NucleiChannel_Callback(hObject, eventdata, handles)
% hObject    handle to NucleiChannel (see GCBO)
% eventdata  reserved - to be defined in a future version of MATLAB
% handles    structure with handles and user data (see GUIDATA)

% Hints: contents = get(hObject,'String') returns NucleiChannel contents as cell array
%        contents{get(hObject,'Value')} returns selected item from NucleiChannel
handles.nch=get(hObject,'Value');
guidata(hObject,handles)


% --- Executes during object creation, after setting all properties.
function NucleiChannel_CreateFcn(hObject, eventdata, handles)
% hObject    handle to NucleiChannel (see GCBO)
% eventdata  reserved - to be defined in a future version of MATLAB
% handles    empty - handles not created until after all CreateFcns called

% Hint: popupmenu controls usually have a white background on Windows.
%       See ISPC and COMPUTER.
if ispc && isequal(get(hObject,'BackgroundColor'), get(0,'defaultUicontrolBackgroundColor'))
    set(hObject,'BackgroundColor','white');
end


% --- Executes on selection change in FociChannel.
function FociChannel_Callback(hObject, eventdata, handles)
% hObject    handle to FociChannel (see GCBO)
% eventdata  reserved - to be defined in a future version of MATLAB
% handles    structure with handles and user data (see GUIDATA)

% Hints: contents = get(hObject,'String') returns FociChannel contents as cell array
%        contents{get(hObject,'Value')} returns selected item from FociChannel
handles.fch=get(hObject,'Value');
guidata(hObject,handles)

% --- Executes during object creation, after setting all properties.
function FociChannel_CreateFcn(hObject, eventdata, handles)
% hObject    handle to FociChannel (see GCBO)
% eventdata  reserved - to be defined in a future version of MATLAB
% handles    empty - handles not created until after all CreateFcns called

% Hint: popupmenu controls usually have a white background on Windows.
%       See ISPC and COMPUTER.
if ispc && isequal(get(hObject,'BackgroundColor'), get(0,'defaultUicontrolBackgroundColor'))
    set(hObject,'BackgroundColor','white');
end


% --- Executes when Main is resized.
function Main_ResizeFcn(hObject, eventdata, handles)
% hObject    handle to Main (see GCBO)
% eventdata  reserved - to be defined in a future version of MATLAB
% handles    structure with handles and user data (see GUIDATA)


% --- Executes on button press in SaveFoci.
function SaveFoci_Callback(hObject, eventdata, handles)
% hObject    handle to SaveFoci (see GCBO)
% eventdata  reserved - to be defined in a future version of MATLAB
% handles    structure with handles and user data (see GUIDATA)

% Saving table with quantification results in '.mat' format
[fname, handles.pname]=uiputfile(strcat(handles.pname,'\*.mat;*.*'),'Save quantification results');
if isequal(fname,0) 
   errordlg('No file name or inappropriate data format','Error!')
else
    
    % Checking, which kind of data is represented in the table: foci numbers per
    % nucleus or mean foci intensity per nucleus
    switch handles.datrep
    case 1 % Saving the table with quantified foci numbers per nucleus
      foci=handles.foci;
      
      % Putting quantification results to the workspace
      assignin ('base','foci',foci)
      save(strcat(handles.pname,fname),'foci')
    case 2 % Saving the table with quantified mean foci intensities per nucleus
      fociInt=handles.fociInt;
      
       % Putting quantification results to the workspace
      assignin ('base','foci',fociInt)
      save(strcat(handles.pname,fname),'fociInt')
    end
end
      


% --- Executes on selection change in ListOfImages.
function ListOfImages_Callback(hObject, eventdata, handles)
% hObject    handle to ListOfImages (see GCBO)
% eventdata  reserved - to be defined in a future version of MATLAB
% handles    structure with handles and user data (see GUIDATA)

% Clicking images at the image array leads to displaying
% their nuclei and foci image components at the top and at the buttom of the middle
% zone, respectively
   jit=get(hObject,'Value'); 
   axes(handles.AxNuclei)
   imshow(handles.imnar{jit})
   axes(handles.AxFoci)
   imshow(handles.imfar{jit})

% If the image have been already processed, clicking this image at the image array leads to displaying in the separate
% figure the image with foci quantification results, 
if handles.AnalysSt(jit)==1
   figure
   imshow(handles.CountedFociImage{jit})
   set(handles.CloseFigures, 'Enable','on')
end   
% end


% --- Executes during object creation, after setting all properties.
function ListOfImages_CreateFcn(hObject, eventdata, handles)
% hObject    handle to ListOfImages (see GCBO)
% eventdata  reserved - to be defined in a future version of MATLAB
% handles    empty - handles not created until after all CreateFcns called

% Hint: listbox controls usually have a white background on Windows.
%       See ISPC and COMPUTER.
if ispc && isequal(get(hObject,'BackgroundColor'), get(0,'defaultUicontrolBackgroundColor'))
    set(hObject,'BackgroundColor','white');
end


% --- Executes on button press in CountFociArray.
function CountFociArray_Callback(hObject, eventdata, handles)
% hObject    handle to CountFociArray (see GCBO)
% eventdata  reserved - to be defined in a future version of MATLAB
% handles    structure with handles and user data (see GUIDATA)

% By pressing the button 'Analyse' in the right zone FoCo detects nuclei and foci on
% images from the image array utilizing user-defined parameters from the left zone. Detected nuclei are designated by white borders. Detected foci are designated
% by frames. The color of frames can be defined by the user.

% Clearing previous image processing results
fociLine=[];
fociIntLine=[];
AnalysSt=zeros(1,handles.i);

% Processing images in the image array one by one
for jit=1:handles.i
    
% Converting the image to double precision
im=handles.imar{jit};
imn=handles.imnar{jit};
imf=handles.imfar{jit}; 

% Defining preliminary mask    
    
% The nuclei image is transferred to ImageJ and thresholded by the method,
% which the user selected during processing the single image in the
% left zone

threshMethod=handles.threshMethod;

MIJ.createImage(imn)

image = ij.IJ.getImage();
ij.IJ.setAutoThreshold(image,threshMethod);
ij.IJ.run('Make Binary', 'thresholded remaining black');

% Transferring thresholded nuclei image from ImageJ to Matlab
J=MIJ.getCurrentImage();
J=1-logical(J);

% Removing mask elements that touch the image border
J=imclearborder(J);

% Applying median filter of the default size 3x3
J=medfilt2(logical(J));

% Filling holes in the mask elements
J=imfill(J,'holes');

% Defining secondary mask

% Getting values of user-defined parameters 'The
% minimal nuclei radius' and 'Times of dilation followed by erosion'
erorec= str2double(get(handles.ErosionReconstruction,'String'));
if isnan(erorec)||erorec<1
errordlg('The minimum radius of nuclei should be positive integer without blank spaces','Error!')
return
end

dilero= str2double(get(handles.DilationErosion,'String'));
if isnan(dilero)||dilero<2
errordlg('The number of times for dilation and ersion should be integer, greater than 1 and without blank spaces','Error!')
return
end

% Applying to the preliminary nuclei mask morphological opening by
% reconstruction
se = strel('disk',erorec); 
J2=imerode(J,se);
J=imreconstruct(J2,J);

% Dilating mask elements, filling holes and eroding mask elements
J = bwmorph(J,'dilate',dilero);
J=imfill(J,'holes');
J = bwmorph(J,'erode',dilero);

% Converting the nuclei mask to double precision
J=im2double(J);

% Transferring the nuclei mask to ImageJ and applying 'Watershed' algorithm
% to split touching nuclei
MIJ.createImage(J)
ij.IJ.run('Make Binary', 'thresholded remaining black');
ij.IJ.run('Watershed');

% Transferring the nuclei mask to Matlab
J=MIJ.getCurrentImage();
J=logical(J);

% Applying morphological opening to the nuclei mask. The resulting image
% corresponds to the secondary nuclei mask
J=imopen(J,strel('disk',erorec));
handles.masks{jit}=J;

% Closing images appeared during image processing in ImageJ
image = ij.IJ.getImage();
image.changes = false;
image.close();
MIJ.closeAllWindows();

% Counting foci

% Setting the color of frames over detected foci
switch handles.fc
    case 1
        col='r';
    case 2
        col='g';
    case 3
        col='b';
    case 4
        col='w';
    case 5
        col='y';
end

% Getting values of user-defined parameters 'The minimal radius of
% foci' and 'The minimal intensity of foci' 
radius= str2double(get(handles.FociBackground,'String'));
if isnan(radius)||radius<1
errordlg('The size of background element should be positive, integer, greater than 0 and without blank spaces','Error!')           
return
end

thresh= str2double(get(handles.FociIntensity,'String'));
if isnan(thresh)||thresh<0||thresh>1
errordlg('The minimal intensity of foci should be double between 0 and 1 and without blank spaces','Error!')           
return
end

% Defining nuclei and foci images
I=imn;
gam=imf;

% Labeling and counting elements of the secondary nuclei mask
[L,n]=bwlabel(J);
if n==0
errordlg('No nuclei recognized: check the image or adjust parameters for preliminary and secondary mask','Error!')               
return
else

j=jit;

% Creating an empty figure for the image
figure('name',handles.names{jit})
set(gcf,'units','pix')
s=size(im);
set(gcf,'position',[200 200 s(1) s(2)])

% Getting a perimeter of recognized nuclei from the nuclei mask
perim=bwperim(J);

% Splitting the image with nuclei and foci on RGB channels
im1=im(:,:,1);
im2=im(:,:,2);
im3=im(:,:,3);

% Adding a nuclei perimeter to each RGB channel
im1(perim)=1;
im2(perim)=1;
im3(perim)=1;

% Merging RGB channels back to one image
imperim=im;
imperim(:,:,1)=im1;
imperim(:,:,2)=im2;
imperim(:,:,3)=im3;

% Visualizing the image with nuclei, foci and detected nuclei
imshow(imperim)

hold on

% Counting foci per detected nucleus
for it=1:n
    
% Defining the location of nucleus with the index 'it' in the labeled nuclei mask
[r,c,s]=find(L==it);

% Getting coordinates of the nucleus
[x,y]=size(L);
S = sparse(r,c,s,x,y);

% Getting pixel intensities from the foci chanel of the detected nucleus
g=gam(S);

% Putting the mean foci intensity to the array with quantification results
fociInt{j,it}=mean(g);
fociIntLine=[fociIntLine,fociInt{j,it}];

% Creating an image mask with the single nucleus 'it'
distnucl=false(size(J));
distnucl(S)=1;

% Applying the nuclei mask for the nucleus 'it' to the foci image
gamM=gam.*distnucl;

% Cropping the nucleus 'it' from the foci image
ymin=min(r);
ymax=max(r);
xmin=min(c);
xmax=max(c);
width=max(c)-min(c);
height=max(r)-min(r);
rect=[xmin ymin width height];
distnuclcrop = imcrop(gamM, rect);

% Applying adaptive median filter of the size 3
distnuclcrop=adpmedian(distnuclcrop,3);

% Estimating the foci image background by morphological opening. For the
% morphological opening we used a structuring element disk. The radius of the disk is a user-defined parameter, which designates a minimal foci radius in pixels
try 
    background = imopen(distnuclcrop,strel('disk',radius));   
catch
errordlg('The minimal intensity of foci should be double between 0 and 1 and without blank spaces','Error!')           
return
end

% Subtracting the image background
distnuclcrop=distnuclcrop-background;

% Quantifying the Otsu's threshold
level = graythresh(distnuclcrop);

% Applying H-maxima transform with the Otsu's threshold as a parameter
BW = imextendedmax(distnuclcrop,level);

% Applying obtained foci mask to the foci image with subtracted background
locmax=distnuclcrop.*BW;

% Thresholding the obtained image with the user-defined parameter 'Minimal
% intensity of foci'
locmaxthresh=locmax>thresh;

% Counting and labeling elements of the obtained foci mask
[L1,n1]=bwlabel(locmaxthresh);

% Putting the number of detected foci per nucleus in arrays with
% quantification results
foci{j,it}=n1;
fociLine=[fociLine,n1];
AnalysSt(j)=1;

% Putting frames over detected foci
for k=1:n1
[r,c,s]=find(L1==k);
ymin1=min(r);
xmin1=min(c);
width1=max(c)-min(c);
height1=max(r)-min(r);
rect1=[xmin+xmin1-2 ymin+ymin1-2 width1+2 height1+2];
rectangle('Position',rect1, 'LineWidth',1, 'EdgeColor',col);
end
end

hold off

% Saving arrays with foci numbers per nucleus and mean fluorescent intensity
% per nucleus in handles structure
handles.fociArr{jit}=foci;
handles.fociIntArr{jit}=fociInt;

% Saving the nuclei image with detected foci as a snapshot
CountedFociImage=getframe(gcf);
close
handles.CountedFociImage{jit}=CountedFociImage.cdata;

end
end
handles.foci=foci;
handles.fociInt=fociInt;
handles.fociLine=fociLine;
handles.fociIntLine=fociIntLine;
handles.AnalysSt=AnalysSt;
guidata(hObject,handles)

% Getting values of the pop-up menu for the visualization of quantification
% results, i.e., foci numbers
% per nucleus or mean foci intensity per nucleus
handles.datrep=get(handles.DataRepresentation,'Value');

% Getting values of radio buttons for necessity of outlier analysis
outanal1=get(handles.NoOutlier, 'Value');
outanal2=get(handles.NoFarOutlier, 'Value');
outanal3=get(handles.WithoutOutlier, 'Value');

switch handles.datrep
    
    % Visualization of foci numbers per nucleus
    case 1 
       tab = uitable('Tag','FociTable','Data',foci,'Parent',handles.Table,'Position',[10 7 255 180],'ColumnWidth',{25},'CellSelectionCallback',{@CallBack handles});
       % Putting quantification results to the workspace
       assignin ('base','foci',foci)
       nucNum=length(fociLine);
       set(handles.NucNum,'String',num2str(nucNum));
       
       % Without outlier analysis
       if outanal1==1 
           
       % Calculating mean value
       meanValue=mean(fociLine); 
       
       % Calculating median value
       medValue=median(fociLine); 
       
       % Calculating standard deviation
       stdevValue=std(fociLine); 
       
       % Calculating standard error of the mean
       sterrmeanValue=stdevValue/sqrt(nucNum);  
       
       % Putting calculated values to the corresponding output fields
       set(handles.MeanValue,'String',num2str(meanValue));
       set(handles.StDevValue,'String',num2str(stdevValue));
       set(handles.StandardErrorMean,'String',num2str(sterrmeanValue));
       set(handles.MedianValue,'String',num2str(medValue));
       set(handles.FarOutNum,'String','');
       set(handles.OutNum,'String','');
       set(handles.OutNum, 'Enable','off')
       set(handles.FarOutNum, 'Enable','off')
       
        % Without far outliers
        elseif outanal2==1 
            
            % Calculating 25 and 75 percentiles of data
            percentiles=prctile(fociLine,[25 75]); 
            
            % Calculating interquartile range
            iqrange=percentiles(2)-percentiles(1); 
            
            % Calculating lower and upper limits for data values not to be
            % considered as a far outlier
            faroutlierrange=[percentiles(1)-3*iqrange percentiles(1)+3*iqrange]; 
            
            % Creating a dataset with excluded far outliers
            faroutlierset=[];
               for io=1:nucNum
                   if fociLine(io)>=faroutlierrange(1)&fociLine(io)<=faroutlierrange(2)
                    faroutlierset=[faroutlierset,fociLine(io)];
                   end           
               end
               
            % Calculating mean value
            meanValue=mean(faroutlierset);
            
            % Calculating median value
            medValue=median(faroutlierset);
            
            % Calculating standard deviation
            stdevValue=std(faroutlierset);
            
            % Calculating the length of the dataset with excluded far
            % outliers
            faroutlierNum=length(faroutlierset);
            
            % Calculating standard error of the mean
            sterrmeanValue=stdevValue/sqrt(faroutlierNum);
            
            % Putting calculated values to the corresponding output fields
            set(handles.MeanValue,'String',num2str(meanValue));
            set(handles.StDevValue,'String',num2str(stdevValue));
            set(handles.StandardErrorMean,'String',num2str(sterrmeanValue));
            set(handles.MedianValue,'String',num2str(medValue));
            set(handles.FarOutNum, 'Enable','on')
            set(handles.FarOutNum,'String',num2str(nucNum-faroutlierNum));
            set(handles.OutNum,'String','');
            set(handles.OutNum, 'Enable','off')
            
        % Without outliers    
        elseif outanal3==1 
            
           % Calculating 25 and 75 percentiles of data 
           percentiles=prctile(fociLine,[25 75]);
           
           % Calculating interquartile range
           iqrange=percentiles(2)-percentiles(1);
           
           % Calculating lower and upper limits for data values not to be
           % considered as an outlier
           outlierrange=[percentiles(1)-1.5*iqrange percentiles(1)+1.5*iqrange];
           
           % Creating a dataset with excluded outliers
           outlierset=[];
               for io=1:nucNum
                   if fociLine(io)>=outlierrange(1)&fociLine(io)<=outlierrange(2)
                    outlierset=[outlierset,fociLine(io)];
                   end         
               end
               
            % Calculating mean value   
            meanValue=mean(outlierset);
            
            % Calculating median value
            medValue=median(outlierset);
            
            % Calculating standard deviation
            stdevValue=std(outlierset);
            
            % Calculating the length of the dataset with excluded outliers
            outlierNum=length(outlierset);
            
            % Calculating standard error of the mean
            sterrmeanValue=stdevValue/sqrt(outlierNum);
            
            % Putting calculated values to the corresponding output fields
            set(handles.MeanValue,'String',num2str(meanValue));
            set(handles.StDevValue,'String',num2str(stdevValue));
            set(handles.StandardErrorMean,'String',num2str(sterrmeanValue));
            set(handles.MedianValue,'String',num2str(medValue));
            set(handles.OutNum, 'Enable','on')
            set(handles.OutNum,'String',num2str(nucNum-outlierNum));
            set(handles.FarOutNum,'String','');
            set(handles.FarOutNum, 'Enable','off')
       end
        
    % Visualization of mean foci intensities per nucleus   
    case 2 
       tab = uitable('Tag','FociTable','Data',fociInt,'Parent',handles.Table,'Position',[10 7 255 180],'ColumnWidth',{50},'CellSelectionCallback',{@CallBack handles});
       % Putting quantification results to the workspace
       assignin ('base','foci',fociInt)
       nucNum=length(fociIntLine);
       set(handles.NucNum,'String',num2str(nucNum));
       
       % Without outlier analysis
       if outanal1==1 
           
       % Calculating mean value
       meanValue=mean(fociIntLine);
       
       % Calculating median value
       medValue=median(fociIntLine);
       
       % Calculating standard deviation
       stdevValue=std(fociIntLine);
       
       % Calculating standard error of the mean
       sterrmeanValue=stdevValue/sqrt(nucNum);
       
       % Putting calculated values to the corresponding output fields
       set(handles.MeanValue,'String',num2str(meanValue));
       set(handles.StDevValue,'String',num2str(stdevValue));
       set(handles.StandardErrorMean,'String',num2str(sterrmeanValue));
       set(handles.MedianValue,'String',num2str(medValue));
       set(handles.FarOutNum,'String','');
       set(handles.OutNum,'String','');
       set(handles.OutNum, 'Enable','off')
       set(handles.FarOutNum, 'Enable','off')
       
       % Without far outliers
        elseif outanal2==1 
            
            % Calculating 25 and 75 percentiles of data
            percentiles=prctile(fociIntLine,[25 75]);
            
            % Calculating interquartile range
            iqrange=percentiles(2)-percentiles(1);
            
            % Calculating lower and upper limits for data values not to be
            % considered as a far outlier
            faroutlierrange=[percentiles(1)-3*iqrange percentiles(1)+3*iqrange];
            
            % Creating a dataset with excluded far outliers
            faroutlierset=[];
               for io=1:nucNum
                   if fociIntLine(io)>=faroutlierrange(1)&fociIntLine(io)<=faroutlierrange(2)
                    faroutlierset=[faroutlierset,fociIntLine(io)];
                   end           
               end
               
            % Calculating mean value
            meanValue=mean(faroutlierset);
            
            % Calculating median value
            medValue=median(faroutlierset);
            
            % Calculating standard deviation
            stdevValue=std(faroutlierset);
            
            % Calculating the length of the dataset with excluded far
            % outliers
            faroutlierNum=length(faroutlierset);
            
            % Calculating standard error of the mean
            sterrmeanValue=stdevValue/sqrt(faroutlierNum);
            
            % Putting calculated values to the corresponding output fields
            set(handles.MeanValue,'String',num2str(meanValue));
            set(handles.StDevValue,'String',num2str(stdevValue));
            set(handles.StandardErrorMean,'String',num2str(sterrmeanValue));
            set(handles.MedianValue,'String',num2str(medValue));
            set(handles.FarOutNum, 'Enable','on')
            set(handles.FarOutNum,'String',num2str(nucNum-faroutlierNum));
            set(handles.OutNum,'String','');
            set(handles.OutNum, 'Enable','off')
            
        % Without outliers    
        elseif outanal3==1 
           
           % Calculating 25 and 75 percentiles of data
           percentiles=prctile(fociIntLine,[25 75]);
           
           % Calculating interquartile range
           iqrange=percentiles(2)-percentiles(1);
           
           % Calculating lower and upper limits for data values not to be
           % considered as an outlier
           outlierrange=[percentiles(1)-1.5*iqrange percentiles(1)+1.5*iqrange];
           
           % Creating a dataset with excluded outliers
           outlierset=[];
               for io=1:nucNum
                   if fociIntLine(io)>=outlierrange(1)&fociIntLine(io)<=outlierrange(2)
                    outlierset=[outlierset,fociIntLine(io)];
                   end         
               end
               
            % Calculating mean value   
            meanValue=mean(outlierset);
            
            % Calculating median value
            medValue=median(outlierset);
            
            % Calculating standard deviation
            stdevValue=std(outlierset);
            
            % Calculating the length of the dataset with excluded outliers
            outlierNum=length(outlierset);
            
            % Calculating standard error of the mean
            sterrmeanValue=stdevValue/sqrt(outlierNum);
            
            % Putting calculated values to the corresponding output fields
            set(handles.MeanValue,'String',num2str(meanValue));
            set(handles.StDevValue,'String',num2str(stdevValue));
            set(handles.StandardErrorMean,'String',num2str(sterrmeanValue));
            set(handles.MedianValue,'String',num2str(medValue));
            set(handles.OutNum, 'Enable','on')
            set(handles.OutNum,'String',num2str(nucNum-outlierNum));
            set(handles.FarOutNum,'String','');
            set(handles.FarOutNum, 'Enable','off')
       end
end

% Putting table with quantification results to handles structure
handles.t=tab;

% Enabling the button for saving quantification results
set(handles.SaveFoci, 'Enable','on')

% Enabling GUI elements for switching between data representation, i.e., foci number
% per nucleus or mean foci intensity per nucleus, and performing
% statistical analysis of quantification results
set(handles.DataRepresentation, 'Enable','on');
set(handles.NucNum, 'Enable','on')
set(handles.MeanValue, 'Enable','on')
set(handles.StDevValue, 'Enable','on')
set(handles.StandardErrorMean, 'Enable','on')
set(handles.MedianValue, 'Enable','on')
set(handles.NoOutlier, 'Enable','on')
set(handles.NoFarOutlier, 'Enable','on')
set(handles.WithoutOutlier, 'Enable','on')
guidata(hObject,handles)

% --- Executes on button press in ListOfImages.
function AddImage_Callback(hObject, eventdata, handles)
% hObject    handle to ListOfImages (see GCBO)
% eventdata  reserved - to be defined in a future version of MATLAB
% handles    structure with handles and user data (see GUIDATA)

% Adding images to the image array for further processing in the right
% zone of FoCo

fNames=0;

[fNames handles.pname] = uigetfile(strcat(handles.pname,'\*.tif;*.jpg;*.png;*.*'),'MultiSelect','on');

    % Getting channels for nuclei and foci image components
    nch=get(handles.NucleiChannel,'Value');
    fch=get(handles.FociChannel,'Value');
    
    if ischar(fNames)==1 % if only one image is added
    try 
    im=imread(fullfile(handles.pname,fNames));     
    if length(size(im))~=3
        errordlg('Use RGB format of the image','Error!')
        return
    end
    catch
    errordlg('Unknown image format','Error!') 
    end 
    set(handles.ListOfImages, 'Enable','on')
    
    % Creating a new image in the array
    j=handles.i+1;
    handles.AnalysSt=[handles.AnalysSt,0];
    
    % Upgrading number of images in the array
    handles.i=handles.i+1;
    handles.imar{j}=im2double(im);
    
    % Splitting the image into nuclei and foci channels
    handles.imnar{j}=im2double(im(:,:,nch));
    handles.imfar{j}=im2double(im(:,:,fch));
    
    % Saving the name of the image
    handles.names{j}=fNames;
    set(handles.ListOfImages,'String',handles.names);
    set(handles.ListOfImages,'Value',j);
    
    % Plotting nuclei and foci components of the image in the middle zone
    % of FoCo
    axes(handles.AxNuclei)
    imshow(handles.imnar{j});
    axes(handles.AxFoci)
    imshow(handles.imfar{j});
    
    % Enabling GUI elements for clearing and processing the image array
    if j==1
    set(handles.Clear, 'Enable','on')
    set(handles.CountFociArray, 'Enable','on')
    end
    guidata(hObject,handles)
    
    elseif iscell(fNames) % if several images are added
        
    for k = 1:numel(fNames)
    try 
    im=imread(fullfile(handles.pname,fNames{k}));     
    if length(size(im))~=3
        errordlg('Use RGB format of the image','Error!')
        return
    end
    catch
    errordlg('Unknown image format','Error!') 
    end
    set(handles.ListOfImages, 'Enable','on')
    
    % Creating a new image in the array
    j=handles.i+1;
    handles.AnalysSt=[handles.AnalysSt,0];
    
    % Upgrading number of images in the array
    handles.i=handles.i+1;
    handles.imar{j}=im2double(im);
    
    % Splitting the image into nuclei and foci channels
    handles.imnar{j}=im2double(im(:,:,nch));
    handles.imfar{j}=im2double(im(:,:,fch));
    
    % Saving the name of the image
    handles.names{j}=fNames{k};
    set(handles.ListOfImages,'String',handles.names);
    set(handles.ListOfImages,'Value',j);
    end
    
    % Plotting nuclei and foci components of the image in the middle zone
    % of FoCo
    axes(handles.AxNuclei)
    imshow(handles.imnar{j});
    axes(handles.AxFoci)
    imshow(handles.imfar{j});
    
    % Enabling GUI elements for clearing and processing the image array
    if j==1
    set(handles.Clear, 'Enable','on')
    set(handles.CountFociArray, 'Enable','on')
    end
    guidata(hObject,handles)
    end


% --- Executes on button press in Clear.
%function Clear_Callback(hObject, eventdata, handles)
function Clear_Callback(hObject, eventdata, handles)
% hObject    handle to Clear (see GCBO)
% eventdata  reserved - to be defined in a future version of MATLAB
% handles    structure with handles and user data (see GUIDATA)

% Clearing image array and deleting image processing results
button=questdlg('Are you sure you want to clear the image list and delete all quantification results?','gui');
if strcmp(button,'Yes')
handles.names=[];
handles.imnar=[];
handles.imfar=[];
handles.imar=[];
handles.CountedFociImage=[];
handles.AnalysSt=[];
handles.foci=[];
handles.fociInt=[];
handles.fociLine=[];
handles.fociIntLine=[];
tab=findobj(handles.Table,'Tag','FociTable');
set(tab,'Visible','off')
handles.i=0;

% Disabling GUI elements for processing of the image array 
set(handles.CountFociArray, 'Enable','off')
set(handles.Clear, 'Enable','off')
set(handles.CloseFigures, 'Enable','off')
set(handles.SaveFoci, 'Enable','off')
set(handles.ListOfImages,'String',handles.names);
set(handles.ListOfImages,'Value',1);
set(handles.NoOutlier,'Value',1,'Enable','off');
set(handles.NoFarOutlier,'Value',0,'Enable','off');
set(handles.WithoutOutlier,'Value',0,'Enable','off');
set(handles.NucNum,'String','','Enable','off');
set(handles.FarOutNum,'String','','Enable','off');
set(handles.OutNum,'String','','Enable','off');
set(handles.MeanValue,'String','','Enable','off');
set(handles.StDevValue,'String','','Enable','off');
set(handles.StandardErrorMean,'String','','Enable','off');
set(handles.MedianValue,'String','','Enable','off');
set(handles.DataRepresentation, 'Enable','off','Value',1);
axes(handles.AxNuclei)
imshow(handles.noNucleiImage)
axes(handles.AxFoci)
imshow(handles.noFociImage)
guidata(hObject,handles)

% Closing all figures with quantification results
close all;
end

function CallBack(hObject,event,handles)   

% if the user clicks any cell in the table with quantification results,
% FoCo displays an image with detected nuclei and foci and puts a white
% frame over the nucleus, whose quantification result was displayed in the
% clicked cell

% Getting an index of the clicked cell
ind=event.Indices;
set(handles.ListOfImages,'Value',ind(1)); 

% Getting a mask of the image, which contains a nucleus of
% interest
J=handles.masks{ind(1)};
[L,n]=bwlabel(J);
if ind(2)<=n && ind(1)<=handles.i
[r,c,s]=find(L==ind(2));

% Creating a frame over the nucleus of interest
ymin=min(r);
ymax=max(r);
xmin=min(c);
xmax=max(c);
width=max(c)-min(c);
height=max(r)-min(r);
rect=[xmin-2 ymin-2 width+4 height+4];

% Displaying the image with detected nuclei, foci and a white frame over the
% nucleus of interest
figure('name',handles.names{ind(1)})
set(gcf,'units','pix')
s=size(handles.CountedFociImage{ind(1)});
set(gcf,'position',[200 200 s(1) s(2)])
hold on
imshow(handles.CountedFociImage{ind(1)})
rectangle('Position',rect, 'LineWidth',1, 'EdgeColor','w');
hold off
set(handles.CloseFigures, 'Enable','on')
guidata(hObject,handles)
end


% --- Executes on selection change in FrameColor.
function FrameColor_Callback(hObject, eventdata, handles)
% hObject    handle to FrameColor (see GCBO)
% eventdata  reserved - to be defined in a future version of MATLAB
% handles    structure with handles and user data (see GUIDATA)

% Hints: contents = get(hObject,'String') returns FrameColor contents as cell array
%        contents{get(hObject,'Value')} returns selected item from FrameColor
handles.fc=get(hObject,'Value');
guidata(hObject,handles)


% --- Executes during object creation, after setting all properties.
function FrameColor_CreateFcn(hObject, eventdata, handles)
% hObject    handle to FrameColor (see GCBO)
% eventdata  reserved - to be defined in a future version of MATLAB
% handles    empty - handles not created until after all CreateFcns called

% Hint: popupmenu controls usually have a white background on Windows.
%       See ISPC and COMPUTER.
if ispc && isequal(get(hObject,'BackgroundColor'), get(0,'defaultUicontrolBackgroundColor'))
    set(hObject,'BackgroundColor','white');
end


% --- Executes on button press in SaveParameters.
function SaveParameters_Callback(hObject, eventdata, handles)
% hObject    handle to SaveParameters (see GCBO)
% eventdata  reserved - to be defined in a future version of MATLAB
% handles    structure with handles and user data (see GUIDATA)

% Saving parameters from the left zone, which were used for nuclei and foci
% detection, to the 'mat' file
[fname, handles.pname]=uiputfile(strcat(handles.pname,'\*.mat;*.*'),'Save values of quantification parameters');
if isequal(fname,0) 
   errordlg('No file name or inappropriate data format','Error!')
else
    p1=handles.thresh;
    p2=str2double(get(handles.ErosionReconstruction,'String'));
    p3=str2double(get(handles.DilationErosion,'String'));
    p4=str2double(get(handles.FociBackground,'String'));
    p5=str2double(get(handles.FociIntensity,'String'));
       
    if p1~=NaN&&p2~=NaN&&p3~=NaN&&p4~=NaN
   parameters=[p1,p2,p3,p4,p5];
   save(strcat(handles.pname,fname),'parameters')
    else
   errordlg('Parameters should have positive values','Error!')     
    end
end
guidata(hObject,handles)


% --- Executes on button press in LoadParameters.
function LoadParameters_Callback(hObject, eventdata, handles)
% hObject    handle to LoadParameters (see GCBO)
% eventdata  reserved - to be defined in a future version of MATLAB
% handles    structure with handles and user data (see GUIDATA)

% Uploading parameters from the file to the left zone 
try
[fname, handles.pname]=uigetfile(strcat(handles.pname,'\*.mat;*.*'),'Load values of quantification parameters');
if fname~=0
    fullname=strcat(handles.pname,fname);
    p=load(fullname);
    parameters=p.parameters;
    if length(parameters)~=5
    errordlg('File should contain 5 parameter values','Error!') 
    end

% Defining threshold according to the first parameter value
    handles.thresh=parameters(1);
    set(handles.SelectThreshold,'Value',handles.thresh);
    switch handles.thresh
    case 1
        handles.threshMethod='Default';
    case 2
        handles.threshMethod='Huang';
    case 3
        handles.threshMethod='Intermodes';
    case 4
        handles.threshMethod='Isodata';
    case 5
        handles.threshMethod='IJ_Isodata';
    case 6
        handles.threshMethod='Li';
    case 7
        handles.threshMethod='MaxEntropy';
    case 8
        handles.threshMethod='Mean';
    case 9
        handles.threshMethod='MinError';
    case 10
        handles.threshMethod='Minimum';
    case 11
        handles.threshMethod='Moments';
    case 12
        handles.threshMethod='Otsu';
    case 13
        handles.threshMethod='Percentile';
    case 14
        handles.threshMethod='RenyiEntropy';
    case 15
        handles.threshMethod='Shanbhag';
    case 16
        handles.threshMethod='Triangle';
    case 17
        handles.threshMethod='Yen';
    end

% Defining parameters for nuclei detection
    set(handles.ErosionReconstruction,'String',num2str(parameters(2)));
    set(handles.DilationErosion,'String',num2str(parameters(3)));
    
% Defining parameters for foci detection
    set(handles.FociBackground,'String',num2str(parameters(4)));
    set(handles.FociIntensity,'String',num2str(parameters(5)));
    guidata(hObject,handles)
end
catch
   errordlg('Unknown parameter format','Error!')  
end


% --- Executes on selection change in DataRepresentation.
function DataRepresentation_Callback(hObject, eventdata, handles)
% hObject    handle to DataRepresentation (see GCBO)
% eventdata  reserved - to be defined in a future version of MATLAB
% handles    structure with handles and user data (see GUIDATA)

% Hints: contents = get(hObject,'String') returns DataRepresentation contents as cell array
%        contents{get(hObject,'Value')} returns selected item from DataRepresentation


% Getting values of the pop-up menu for the visualization of quantification
% results, i.e., foci numbers
% per nucleus or mean foci intensity per nucleus
handles.datrep=get(hObject,'Value');

% Loading data
fociLine=handles.fociLine;
fociIntLine=handles.fociIntLine;

% Getting values of radio buttons for necessity of outlier analysis
outanal1=get(handles.NoOutlier, 'Value');
outanal2=get(handles.NoFarOutlier, 'Value');
outanal3=get(handles.WithoutOutlier, 'Value');

switch handles.datrep
    
    % Visualization of foci numbers per nucleus
    case 1
       tab = uitable('Tag','FociTable','Data',handles.foci,'Parent',handles.Table,'Position',[10 7 255 180],'ColumnWidth',{25},'CellSelectionCallback',{@CallBack handles});
       % Putting quantification results to the workspace
       assignin ('base','foci',handles.foci)
       nucNum=length(fociLine);
       set(handles.NucNum,'String',num2str(nucNum));
       
       % Without outlier analysis
       if outanal1==1
           
       % Calculating mean value    
       meanValue=mean(fociLine);
       
       % Calculating median value
       medValue=median(fociLine);
       
       % Calculating standard deviation
       stdevValue=std(fociLine);
       
       % Calculating standard error of the mean
       sterrmeanValue=stdevValue/sqrt(nucNum);
       
       % Putting calculated values to the corresponding output fields
       set(handles.MeanValue,'String',num2str(meanValue));
       set(handles.StDevValue,'String',num2str(stdevValue));
       set(handles.StandardErrorMean,'String',num2str(sterrmeanValue));
       set(handles.MedianValue,'String',num2str(medValue));
       set(handles.FarOutNum,'String','');
       set(handles.OutNum,'String','');
       set(handles.OutNum, 'Enable','off')
       set(handles.FarOutNum, 'Enable','off')
       
        % Without far outliers
        elseif outanal2==1
            
            % Calculating 25 and 75 percentiles of data
            percentiles=prctile(fociLine,[25 75]);
            
            % Calculating interquartile range
            iqrange=percentiles(2)-percentiles(1);
            
            % Calculating lower and upper limits for data values not to be
            % considered as a far outlier
            faroutlierrange=[percentiles(1)-3*iqrange percentiles(1)+3*iqrange];
            
            % Creating a dataset with excluded far outliers
            faroutlierset=[];
               for io=1:nucNum
                   if fociLine(io)>=faroutlierrange(1)&fociLine(io)<=faroutlierrange(2)
                    faroutlierset=[faroutlierset,fociLine(io)];
                   end           
               end
               
            % Calculating mean value    
            meanValue=mean(faroutlierset);
            
            % Calculating median value
            medValue=median(faroutlierset);
            
            % Calculating standard deviation
            stdevValue=std(faroutlierset);
            
            % Calculating the length of the dataset with excluded far
            % outliers
            faroutlierNum=length(faroutlierset);
            
            % Calculating standard error of the mean
            sterrmeanValue=stdevValue/sqrt(faroutlierNum);
            
            % Putting calculated values to the corresponding output fields
            set(handles.MeanValue,'String',num2str(meanValue));
            set(handles.StDevValue,'String',num2str(stdevValue));
            set(handles.StandardErrorMean,'String',num2str(sterrmeanValue));
            set(handles.MedianValue,'String',num2str(medValue));
            set(handles.FarOutNum, 'Enable','on')
            set(handles.FarOutNum,'String',num2str(nucNum-faroutlierNum));
            set(handles.OutNum,'String','');
            set(handles.OutNum, 'Enable','off')
            
        % Without outliers    
        elseif outanal3==1
            
           % Calculating 25 and 75 percentiles of data 
           percentiles=prctile(fociLine,[25 75]);
           
           % Calculating interquartile range
           iqrange=percentiles(2)-percentiles(1);
           
           % Calculating lower and upper limits for data values not to be
           % considered as an outlier
           outlierrange=[percentiles(1)-1.5*iqrange percentiles(1)+1.5*iqrange];
           
           % Creating a dataset with excluded outliers
           outlierset=[];
               for io=1:nucNum
                   if fociLine(io)>=outlierrange(1)&fociLine(io)<=outlierrange(2)
                    outlierset=[outlierset,fociLine(io)];
                   end         
               end
               
            % Calculating mean value   
            meanValue=mean(outlierset);
            
            % Calculating median value
            medValue=median(outlierset);
            
            % Calculating standard deviation
            stdevValue=std(outlierset);
            
            % Calculating the length of the dataset with excluded outliers  
            outlierNum=length(outlierset);
            
            % Calculating standard error of the mean
            sterrmeanValue=stdevValue/sqrt(outlierNum);
            
            % Putting calculated values to the corresponding output fields
            set(handles.MeanValue,'String',num2str(meanValue));
            set(handles.StDevValue,'String',num2str(stdevValue));
            set(handles.StandardErrorMean,'String',num2str(sterrmeanValue));
            set(handles.MedianValue,'String',num2str(medValue));
            set(handles.OutNum, 'Enable','on')
            set(handles.OutNum,'String',num2str(nucNum-outlierNum));
            set(handles.FarOutNum,'String','');
            set(handles.FarOutNum, 'Enable','off')
       end
        
    % Visualization of mean foci intensities per nucleus   
    case 2
       tab = uitable('Tag','FociTable','Data',handles.fociInt,'Parent',handles.Table,'Position',[10 7 255 180],'ColumnWidth',{50},'CellSelectionCallback',{@CallBack handles});
       % Putting quantification results to the workspace
       assignin ('base','foci',handles.fociInt)
       nucNum=length(fociIntLine);
       set(handles.NucNum,'String',num2str(nucNum));
       
       % Without outlier analysis
       if outanal1==1
           
       % Calculating mean value    
       meanValue=mean(fociIntLine);
       
       % Calculating median value
       medValue=median(fociIntLine);
       
       % Calculating standard deviation
       stdevValue=std(fociIntLine);
       
       % Calculating standard error of the mean
       sterrmeanValue=stdevValue/sqrt(nucNum);
       
       % Putting calculated values to the corresponding output fields
       set(handles.MeanValue,'String',num2str(meanValue));
       set(handles.StDevValue,'String',num2str(stdevValue));
       set(handles.StandardErrorMean,'String',num2str(sterrmeanValue));
       set(handles.MedianValue,'String',num2str(medValue));
       set(handles.FarOutNum,'String','');
       set(handles.OutNum,'String','');
       set(handles.OutNum, 'Enable','off')
       set(handles.FarOutNum, 'Enable','off')
       
        % Without far outliers
        elseif outanal2==1
            
            % Calculating 25 and 75 percentiles of data
            percentiles=prctile(fociIntLine,[25 75]);
            
            % Calculating interquartile range
            iqrange=percentiles(2)-percentiles(1);
            
            % Calculating lower and upper limits for data values not to be
            % considered as a far outlier
            faroutlierrange=[percentiles(1)-3*iqrange percentiles(1)+3*iqrange];
            
            % Creating a dataset with excluded far outliers
            faroutlierset=[];
               for io=1:nucNum
                   if fociIntLine(io)>=faroutlierrange(1)&fociIntLine(io)<=faroutlierrange(2)
                    faroutlierset=[faroutlierset,fociIntLine(io)];
                   end           
               end
               
            % Calculating mean value   
            meanValue=mean(faroutlierset);
            
            % Calculating median value
            medValue=median(faroutlierset);
            
            % Calculating standard deviation
            stdevValue=std(faroutlierset);
            
            % Calculating the length of the dataset with excluded far
            % outliers
            faroutlierNum=length(faroutlierset);
            
            % Calculating standard error of the mean
            sterrmeanValue=stdevValue/sqrt(faroutlierNum);
            
            % Putting calculated values to the corresponding output fields
            set(handles.MeanValue,'String',num2str(meanValue));
            set(handles.StDevValue,'String',num2str(stdevValue));
            set(handles.StandardErrorMean,'String',num2str(sterrmeanValue));
            set(handles.MedianValue,'String',num2str(medValue));
            set(handles.FarOutNum, 'Enable','on')
            set(handles.FarOutNum,'String',num2str(nucNum-faroutlierNum));
            set(handles.OutNum,'String','');
            set(handles.OutNum, 'Enable','off')
            
        % Without outliers    
        elseif outanal3==1
            
           % Calculating 25 and 75 percentiles of data 
           percentiles=prctile(fociIntLine,[25 75]);
           
           % Calculating interquartile range
           iqrange=percentiles(2)-percentiles(1);
           
           % Calculating lower and upper limits for data values not to be
           % considered as an outlier
           outlierrange=[percentiles(1)-1.5*iqrange percentiles(1)+1.5*iqrange];
           
           % Creating a dataset with excluded outliers
           outlierset=[];
               for io=1:nucNum
                   if fociIntLine(io)>=outlierrange(1)&fociIntLine(io)<=outlierrange(2)
                    outlierset=[outlierset,fociIntLine(io)];
                   end         
               end
               
            % Calculating mean value 
            meanValue=mean(outlierset);
            
            % Calculating median value
            medValue=median(outlierset);
            
            % Calculating standard deviation
            stdevValue=std(outlierset);
            
            % Calculating the length of the dataset with excluded outliers
            outlierNum=length(outlierset);
            
            % Calculating standard error of the mean 
            sterrmeanValue=stdevValue/sqrt(outlierNum);
            
            % Putting calculated values to the corresponding output fields
            set(handles.MeanValue,'String',num2str(meanValue));
            set(handles.StDevValue,'String',num2str(stdevValue));
            set(handles.StandardErrorMean,'String',num2str(sterrmeanValue));
            set(handles.MedianValue,'String',num2str(medValue));
            set(handles.OutNum, 'Enable','on')
            set(handles.OutNum,'String',num2str(nucNum-outlierNum));
            set(handles.FarOutNum,'String','');
            set(handles.FarOutNum, 'Enable','off')
       end
end
guidata(hObject,handles)

% --- Executes during object creation, after setting all properties.
function DataRepresentation_CreateFcn(hObject, eventdata, handles)
% hObject    handle to DataRepresentation (see GCBO)
% eventdata  reserved - to be defined in a future version of MATLAB
% handles    empty - handles not created until after all CreateFcns called

% Hint: popupmenu controls usually have a white background on Windows.
%       See ISPC and COMPUTER.
if ispc && isequal(get(hObject,'BackgroundColor'), get(0,'defaultUicontrolBackgroundColor'))
    set(hObject,'BackgroundColor','white');
end


function MeanValue_Callback(hObject, eventdata, handles)
% hObject    handle to MeanValue (see GCBO)
% eventdata  reserved - to be defined in a future version of MATLAB
% handles    structure with handles and user data (see GUIDATA)

% Hints: get(hObject,'String') returns contents of MeanValue as text
%        str2double(get(hObject,'String')) returns contents of MeanValue as a double


% --- Executes during object creation, after setting all properties.
function MeanValue_CreateFcn(hObject, eventdata, handles)
% hObject    handle to MeanValue (see GCBO)
% eventdata  reserved - to be defined in a future version of MATLAB
% handles    empty - handles not created until after all CreateFcns called

% Hint: edit controls usually have a white background on Windows.
%       See ISPC and COMPUTER.
if ispc && isequal(get(hObject,'BackgroundColor'), get(0,'defaultUicontrolBackgroundColor'))
    set(hObject,'BackgroundColor','white');
end


function MedianValue_Callback(hObject, eventdata, handles)
% hObject    handle to MedianValue (see GCBO)
% eventdata  reserved - to be defined in a future version of MATLAB
% handles    structure with handles and user data (see GUIDATA)

% Hints: get(hObject,'String') returns contents of MedianValue as text
%        str2double(get(hObject,'String')) returns contents of MedianValue as a double


% --- Executes during object creation, after setting all properties.
function MedianValue_CreateFcn(hObject, eventdata, handles)
% hObject    handle to MedianValue (see GCBO)
% eventdata  reserved - to be defined in a future version of MATLAB
% handles    empty - handles not created until after all CreateFcns called

% Hint: edit controls usually have a white background on Windows.
%       See ISPC and COMPUTER.
if ispc && isequal(get(hObject,'BackgroundColor'), get(0,'defaultUicontrolBackgroundColor'))
    set(hObject,'BackgroundColor','white');
end


function StDevValue_Callback(hObject, eventdata, handles)
% hObject    handle to StDevValue (see GCBO)
% eventdata  reserved - to be defined in a future version of MATLAB
% handles    structure with handles and user data (see GUIDATA)

% Hints: get(hObject,'String') returns contents of StDevValue as text
%        str2double(get(hObject,'String')) returns contents of StDevValue as a double


% --- Executes during object creation, after setting all properties.
function StDevValue_CreateFcn(hObject, eventdata, handles)
% hObject    handle to StDevValue (see GCBO)
% eventdata  reserved - to be defined in a future version of MATLAB
% handles    empty - handles not created until after all CreateFcns called

% Hint: edit controls usually have a white background on Windows.
%       See ISPC and COMPUTER.
if ispc && isequal(get(hObject,'BackgroundColor'), get(0,'defaultUicontrolBackgroundColor'))
    set(hObject,'BackgroundColor','white');
end


function StandardErrorMean_Callback(hObject, eventdata, handles)
% hObject    handle to StandardErrorMean (see GCBO)
% eventdata  reserved - to be defined in a future version of MATLAB
% handles    structure with handles and user data (see GUIDATA)

% Hints: get(hObject,'String') returns contents of StandardErrorMean as text
%        str2double(get(hObject,'String')) returns contents of StandardErrorMean as a double


% --- Executes during object creation, after setting all properties.
function StandardErrorMean_CreateFcn(hObject, eventdata, handles)
% hObject    handle to StandardErrorMean (see GCBO)
% eventdata  reserved - to be defined in a future version of MATLAB
% handles    empty - handles not created until after all CreateFcns called

% Hint: edit controls usually have a white background on Windows.
%       See ISPC and COMPUTER.
if ispc && isequal(get(hObject,'BackgroundColor'), get(0,'defaultUicontrolBackgroundColor'))
    set(hObject,'BackgroundColor','white');
end


% --- Executes on button press in NoOutlier.
function NoOutlier_Callback(hObject, eventdata, handles)
% hObject    handle to NoOutlier (see GCBO)
% eventdata  reserved - to be defined in a future version of MATLAB
% handles    structure with handles and user data (see GUIDATA)

% Hint: get(hObject,'Value') returns toggle state of NoOutlier

% Performing the statistical analysis of quantification results without excluding outliers
set(handles.NoOutlier, 'Value',1);

% Disabling possibilities of statistical analysis  'with outliers' and
% 'without far outliers'
set(handles.NoFarOutlier, 'Value',0);
set(handles.WithoutOutlier, 'Value',0);
set(handles.FarOutNum,'String','');
set(handles.OutNum,'String','');
set(handles.OutNum, 'Enable','off')
set(handles.FarOutNum, 'Enable','off')

% Getting quantification results for statistical analysis
    fociLine=handles.fociLine;
    fociIntLine=handles.fociIntLine;
    nucNum=length(fociLine);
    
switch handles.datrep
    
    % Visualization of foci numbers per nucleus
    case 1 
       
       % Calculating mean value 
       meanValue=mean(fociLine);
       
       % Calculating median value
       medValue=median(fociLine);
       
       % Calculating standard deviation
       stdevValue=std(fociLine);
       
       % Calculating standard error of the mean
       sterrmeanValue=stdevValue/sqrt(nucNum);
       
       % Putting calculated values to the corresponding output fields
       
       set(handles.NucNum,'String',num2str(nucNum));
       set(handles.MeanValue,'String',num2str(meanValue));
       set(handles.StDevValue,'String',num2str(stdevValue));
       set(handles.StandardErrorMean,'String',num2str(sterrmeanValue));
       set(handles.MedianValue,'String',num2str(medValue));
       
    % Visualization of mean foci intensities per nucleus    
    case 2 
        
       % Calculating mean value 
       meanValue=mean(fociIntLine);
       
       % Calculating median value
       medValue=median(fociIntLine);
       
       % Calculating standard deviation
       stdevValue=std(fociIntLine);
          
       % Calculating standard error of the mean
       sterrmeanValue=stdevValue/sqrt(nucNum);
       
       % Putting calculated values to the corresponding output fields 
       set(handles.NucNum,'String',num2str(nucNum));
       set(handles.MeanValue,'String',num2str(meanValue));
       set(handles.StDevValue,'String',num2str(stdevValue));
       set(handles.StandardErrorMean,'String',num2str(sterrmeanValue));
       set(handles.MedianValue,'String',num2str(medValue));
end
guidata(hObject,handles)


% --- Executes on button press in NoFarOutlier.
function NoFarOutlier_Callback(hObject, eventdata, handles)
% hObject    handle to NoFarOutlier (see GCBO)
% eventdata  reserved - to be defined in a future version of MATLAB
% handles    structure with handles and user data (see GUIDATA)

% Hint: get(hObject,'Value') returns toggle state of NoFarOutlier

% Performing the statistical analysis of quantification results with
% excluding far outliers
set(handles.NoFarOutlier, 'Value',1);
set(handles.FarOutNum, 'Enable','on')

% Disabling possibilities of statistical analysis  'with outliers' and
% 'no outlier analysis'
set(handles.NoOutlier, 'Value',0);
set(handles.WithoutOutlier, 'Value',0);
set(handles.OutNum, 'String','')
set(handles.OutNum, 'Enable','off')

% Getting quantification results for statistical analysis
    fociLine=handles.fociLine;
    fociIntLine=handles.fociIntLine;
    nucNum=length(fociLine);
    
switch handles.datrep
    
    % Visualization of foci numbers per nucleus
    case 1 
        
            % Calculating 25 and 75 percentiles of data
            percentiles=prctile(fociLine,[25 75]);
            
            % Calculating interquartile range
            iqrange=percentiles(2)-percentiles(1);
            
            % Calculating lower and upper limits for data values not to be
            % considered as a far outlier
            faroutlierrange=[percentiles(1)-3*iqrange percentiles(1)+3*iqrange];
            
            % Creating a dataset with excluded far outliers
            faroutlierset=[];
               for io=1:nucNum
                   if fociLine(io)>=faroutlierrange(1)&fociLine(io)<=faroutlierrange(2)
                    faroutlierset=[faroutlierset,fociLine(io)];
                   end           
               end
               
            % Calculating mean value   
            meanValue=mean(faroutlierset);
            
            % Calculating median value 
            medValue=median(faroutlierset);
            
            % Calculating standard deviation
            stdevValue=std(faroutlierset);
            
            % Calculating the length of the dataset with excluded far
            % outliers
            faroutlierNum=length(faroutlierset);
            
            % Calculating standard error of the mean
            sterrmeanValue=stdevValue/sqrt(faroutlierNum);
            
            % Putting calculated values to the corresponding output fields
            set(handles.MeanValue,'String',num2str(meanValue));
            set(handles.StDevValue,'String',num2str(stdevValue));
            set(handles.StandardErrorMean,'String',num2str(sterrmeanValue));
            set(handles.MedianValue,'String',num2str(medValue));
            set(handles.FarOutNum,'String',num2str(nucNum-faroutlierNum));
            
   % Visualization of mean foci intensities per nucleus   
    case 2 
        
            % Calculating 25 and 75 percentiles of data
            percentiles=prctile(fociIntLine,[25 75]);
            
            % Calculating interquartile range
            iqrange=percentiles(2)-percentiles(1);
            
            % Calculating lower and upper limits for data values not to be
            % considered as a far outlier
            faroutlierrange=[percentiles(1)-3*iqrange percentiles(1)+3*iqrange];
            
            % Creating a dataset with excluded far outliers
            faroutlierset=[];
               for io=1:nucNum
                   if fociIntLine(io)>=faroutlierrange(1)&fociIntLine(io)<=faroutlierrange(2)
                    faroutlierset=[faroutlierset,fociIntLine(io)];
                   end           
               end
               
            % Calculating mean value   
            meanValue=mean(faroutlierset);
            
            % Calculating median value
            medValue=median(faroutlierset);
            
            % Calculating standard deviation
            stdevValue=std(faroutlierset);
            
            % Calculating the length of the dataset with excluded far
            % outliers
            faroutlierNum=length(faroutlierset);
            
            % Calculating standard error of the mean
            sterrmeanValue=stdevValue/sqrt(faroutlierNum);
            
            % Putting calculated values to the corresponding output fields
            set(handles.MeanValue,'String',num2str(meanValue));
            set(handles.StDevValue,'String',num2str(stdevValue));
            set(handles.StandardErrorMean,'String',num2str(sterrmeanValue));
            set(handles.MedianValue,'String',num2str(medValue));
            set(handles.FarOutNum,'String',num2str(nucNum-faroutlierNum));
end
guidata(hObject,handles)


% --- Executes on button press in WithoutOutlier.
function WithoutOutlier_Callback(hObject, eventdata, handles)
% hObject    handle to WithoutOutlier (see GCBO)
% eventdata  reserved - to be defined in a future version of MATLAB
% handles    structure with handles and user data (see GUIDATA)

% Hint: get(hObject,'Value') returns toggle state of WithoutOutlier

% Performing the statistical analysis of quantification results with
% excluding outliers
set(handles.WithoutOutlier, 'Value',1);
set(handles.OutNum, 'Enable','on')

% Disabling possibilities of statistical analysis 'no outlier analysis' and 'without far outliers'
set(handles.NoFarOutlier, 'Value',0);
set(handles.NoOutlier, 'Value',0);
set(handles.FarOutNum, 'String','')
set(handles.FarOutNum, 'Enable','off')

% Getting quantification results for statistical analysis
    fociLine=handles.fociLine;
    fociIntLine=handles.fociIntLine;
    nucNum=length(fociLine);
    
switch handles.datrep
    
    % Visualization of foci numbers per nucleus
    case 1 
            % Calculating 25 and 75 percentiles of data
            percentiles=prctile(fociLine,[25 75]);
            
            % Calculating interquartile range 
            iqrange=percentiles(2)-percentiles(1);
            
            % Calculating lower and upper limits for data values not to be
            % considered as an outlier
            faroutlierrange=[percentiles(1)-1.5*iqrange percentiles(1)+1.5*iqrange];
            
            % Creating a dataset with excluded outliers
            faroutlierset=[];
               for io=1:nucNum
                   if fociLine(io)>=faroutlierrange(1)&fociLine(io)<=faroutlierrange(2)
                    faroutlierset=[faroutlierset,fociLine(io)];
                   end           
               end
               
            % Calculating mean value   
            meanValue=mean(faroutlierset);
            
            % Calculating median value
            medValue=median(faroutlierset);
            
            % Calculating standard deviation
            stdevValue=std(faroutlierset);
            
            % Calculating the length of the dataset with excluded outliers
            faroutlierNum=length(faroutlierset);
            
            % Calculating standard error of the mean
            sterrmeanValue=stdevValue/sqrt(faroutlierNum);
            
            % Putting calculated values to the corresponding output fields
            set(handles.MeanValue,'String',num2str(meanValue));
            set(handles.StDevValue,'String',num2str(stdevValue));
            set(handles.StandardErrorMean,'String',num2str(sterrmeanValue));
            set(handles.MedianValue,'String',num2str(medValue));
            set(handles.OutNum,'String',num2str(nucNum-faroutlierNum));
   
    % Visualization of mean foci intensities per nucleus        
    case 2 
       
            % Calculating 25 and 75 percentiles of data
            percentiles=prctile(fociIntLine,[25 75]);
            
            % Calculating interquartile range 
            iqrange=percentiles(2)-percentiles(1);
            
            % Calculating lower and upper limits for data values not to be
            % considered as an outlier
            faroutlierrange=[percentiles(1)-1.5*iqrange percentiles(1)+1.5*iqrange];
            
            % Creating a dataset with excluded outliers
            faroutlierset=[];            
               for io=1:nucNum
                   if fociIntLine(io)>=faroutlierrange(1)&fociIntLine(io)<=faroutlierrange(2)
                    faroutlierset=[faroutlierset,fociIntLine(io)];
                   end           
               end
               
            % Calculating mean value   
            meanValue=mean(faroutlierset);
            
            % Calculating median value
            medValue=median(faroutlierset);
            
            % Calculating standard deviation
            stdevValue=std(faroutlierset);
            
            % Calculating the length of the dataset with excluded outliers
            faroutlierNum=length(faroutlierset);
            
            % Calculating standard error of the mean
            sterrmeanValue=stdevValue/sqrt(faroutlierNum);
            
            % Putting calculated values to the corresponding output fields
            set(handles.MeanValue,'String',num2str(meanValue));
            set(handles.StDevValue,'String',num2str(stdevValue));
            set(handles.StandardErrorMean,'String',num2str(sterrmeanValue));
            set(handles.MedianValue,'String',num2str(medValue));
            set(handles.OutNum,'String',num2str(nucNum-faroutlierNum));
end
guidata(hObject,handles)


function NucNum_Callback(hObject, eventdata, handles)
% hObject    handle to NucNum (see GCBO)
% eventdata  reserved - to be defined in a future version of MATLAB
% handles    structure with handles and user data (see GUIDATA)

% Hints: get(hObject,'String') returns contents of NucNum as text
%        str2double(get(hObject,'String')) returns contents of NucNum as a double


% --- Executes during object creation, after setting all properties.
function NucNum_CreateFcn(hObject, eventdata, handles)
% hObject    handle to NucNum (see GCBO)
% eventdata  reserved - to be defined in a future version of MATLAB
% handles    empty - handles not created until after all CreateFcns called

% Hint: edit controls usually have a white background on Windows.
%       See ISPC and COMPUTER.
if ispc && isequal(get(hObject,'BackgroundColor'), get(0,'defaultUicontrolBackgroundColor'))
    set(hObject,'BackgroundColor','white');
end


function FarOutNum_Callback(hObject, eventdata, handles)
% hObject    handle to FarOutNum (see GCBO)
% eventdata  reserved - to be defined in a future version of MATLAB
% handles    structure with handles and user data (see GUIDATA)

% Hints: get(hObject,'String') returns contents of FarOutNum as text
%        str2double(get(hObject,'String')) returns contents of FarOutNum as a double


% --- Executes during object creation, after setting all properties.
function FarOutNum_CreateFcn(hObject, eventdata, handles)
% hObject    handle to FarOutNum (see GCBO)
% eventdata  reserved - to be defined in a future version of MATLAB
% handles    empty - handles not created until after all CreateFcns called

% Hint: edit controls usually have a white background on Windows.
%       See ISPC and COMPUTER.
if ispc && isequal(get(hObject,'BackgroundColor'), get(0,'defaultUicontrolBackgroundColor'))
    set(hObject,'BackgroundColor','white');
end


function OutNum_Callback(hObject, eventdata, handles)
% hObject    handle to OutNum (see GCBO)
% eventdata  reserved - to be defined in a future version of MATLAB
% handles    structure with handles and user data (see GUIDATA)

% Hints: get(hObject,'String') returns contents of OutNum as text
%        str2double(get(hObject,'String')) returns contents of OutNum as a double


% --- Executes during object creation, after setting all properties.
function OutNum_CreateFcn(hObject, eventdata, handles)
% hObject    handle to OutNum (see GCBO)
% eventdata  reserved - to be defined in a future version of MATLAB
% handles    empty - handles not created until after all CreateFcns called

% Hint: edit controls usually have a white background on Windows.
%       See ISPC and COMPUTER.
if ispc && isequal(get(hObject,'BackgroundColor'), get(0,'defaultUicontrolBackgroundColor'))
    set(hObject,'BackgroundColor','white');
end


% --- Executes on button press in CloseFigures.
function CloseFigures_Callback(hObject, eventdata, handles)
% hObject    handle to CloseFigures (see GCBO)
% eventdata  reserved - to be defined in a future version of MATLAB
% handles    structure with handles and user data (see GUIDATA)

% Closing all figures displaying image processing results
close all


% --- Executes on selection change in SelectThreshold.
function SelectThreshold_Callback(hObject, eventdata, handles)
% hObject    handle to SelectThreshold (see GCBO)
% eventdata  reserved - to be defined in a future version of MATLAB
% handles    structure with handles and user data (see GUIDATA)

% Hints: contents = get(hObject,'String') returns SelectThreshold contents as cell array
%        contents{get(hObject,'Value')} returns selected item from SelectThreshold

% Getting a thresholding method, which the user selected for thresholding
% nuclei image

MIJ.closeAllWindows();
thresh=get(hObject,'Value');

% Defining thresholding method according to the user choice
switch thresh
    case 1
        threshMethod='Default';
    case 2
        threshMethod='Huang';
    case 3
        threshMethod='Intermodes';
    case 4
        threshMethod='Isodata';
    case 5
        threshMethod='IJ_Isodata';
    case 6
        threshMethod='Li';
    case 7
        threshMethod='MaxEntropy';
    case 8
        threshMethod='Mean';
    case 9
        threshMethod='MinError';
    case 10
        threshMethod='Minimum';
    case 11
        threshMethod='Moments';
    case 12
        threshMethod='Otsu';
    case 13
        threshMethod='Percentile';
    case 14
        threshMethod='RenyiEntropy';
    case 15
        threshMethod='Shanbhag';
    case 16
        threshMethod='Triangle';
    case 17
        threshMethod='Yen';
end

 % The nuclei image is transfered to ImageJ
MIJ.createImage(handles.imn)

% Thresholding the nuclei image
image = ij.IJ.getImage();
ij.IJ.setAutoThreshold(image, threshMethod);
ij.IJ.run('Make Binary', 'thresholded remaining black');

% Transferring thresholded nuclei image from ImageJ to Matlab
handles.Jth=MIJ.getCurrentImage();

handles.thresh=thresh;
handles.threshMethod=threshMethod;

guidata(hObject,handles)


% --- Executes during object creation, after setting all properties.
function SelectThreshold_CreateFcn(hObject, eventdata, handles)
% hObject    handle to SelectThreshold (see GCBO)
% eventdata  reserved - to be defined in a future version of MATLAB
% handles    empty - handles not created until after all CreateFcns called

% Hint: popupmenu controls usually have a white background on Windows.
%       See ISPC and COMPUTER.
if ispc && isequal(get(hObject,'BackgroundColor'), get(0,'defaultUicontrolBackgroundColor'))
    set(hObject,'BackgroundColor','white');
end

% --- Executes on button press in ApproveThresh.
function ApproveThresh_Callback(hObject, eventdata, handles)
% hObject    handle to ApproveThresh (see GCBO)
% eventdata  reserved - to be defined in a future version of MATLAB
% handles    structure with handles and user data (see GUIDATA)

% Creating the preliminary mask of the nuclei image
try

% Editing format of the image
Jth=1-uint8(handles.Jth);

MIJ.closeAllWindows();

% Removing mask elements that touch the image border
J=imclearborder(Jth);

% Applying median filter of the default size 3x3
J=medfilt2(logical(J));

% Filling holes in the mask elements
handles.Jp=imfill(J,'holes');

% Displaying the preliminary nuclei mask at the bottom of the middle zone
% of FoCo
axes(handles.AxFoci)
imshow(handles.Jp);

% Activating FoCo elements for creating a secondary mask
 set(handles.ErosionReconstruction, 'Enable','on')
 set(handles.DilationErosion, 'Enable','on')
 set(handles.DisplaySecMask, 'Enable','on')
 set(handles.LoadParameters, 'Enable','on')
 guidata(hObject,handles)
catch
errordlg('The program was unable to get a thresholded image from ImageJ','Error!')     
end
