# Supplementary material for: FoCo: a simple and robust quantification algorithm of nuclear foci
Source: BMC Bioinformatics. 2015 Nov 21;16:392. doi: 10.1186/s12859-015-0816-5 (PMC4654864; doi:10.1186/s12859-015-0816-5)
Supplement: Supplementary file 5 — Test image set. The test image set contains RGB and grayscale microscopy images of MRC-5 cells 1 hour after 2.5 Gy and 3 hours after 10 Gy irradiation and of non-irradiated MRC-5 cells. The included image of MRC-5 cells after 10 Gy irradiation (‘10Gy.tif’) was used for creating documentation for using FoCo. The user may use this image to verify if he/she is using the program correctly. (ZIP 1961 kb) [file 12859_2015_816_MOESM5_ESM.zip]

Archive with 15 entries (11 files):
- Additional file 5/
- Additional file 5/10 Gy/
- Additional file 5/10 Gy/10Gy.tif
- Additional file 5/10 Gy/10Gy_foci.tif
- Additional file 5/10 Gy/10Gy_nucl.tif
- Additional file 5/10 Gy/Thumbs.db
- Additional file 5/2.5 Gy/
- Additional file 5/2.5 Gy/2Gy.tif
- Additional file 5/2.5 Gy/2Gy_foci.tif
- Additional file 5/2.5 Gy/2Gy_nucl.tif
- Additional file 5/Control/
- Additional file 5/Control/Control.tif
- Additional file 5/Control/control_foci.tif
- Additional file 5/Control/control_nucl.tif
- Additional file 5/Control/Thumbs.db
