# Supplementary material for: FoCo: a simple and robust quantification algorithm of nuclear foci
Source: BMC Bioinformatics. 2015 Nov 21;16:392. doi: 10.1186/s12859-015-0816-5 (PMC4654864; doi:10.1186/s12859-015-0816-5)
Supplement: Supplementary file 6 — Source code for simulating foci images and analyzing with FoCo algorithm. The source code is written in Matlab. For simulating a foci image run the M-file ‘CreateAnalyzeArtificialImages.m’. (ZIP 5 kb) [file 12859_2015_816_MOESM6_ESM.zip]

Archive with 5 entries (4 files):
- Additional file 6/
- Additional file 6/adpmedian.m
- Additional file 6/CreateAnalyzeArtificialImages.asv
- Additional file 6/CreateAnalyzeArtificialImages.m
- Additional file 6/peak.m
