# Supplementary material for: FoCo: a simple and robust quantification algorithm of nuclear foci
Source: BMC Bioinformatics. 2015 Nov 21;16:392. doi: 10.1186/s12859-015-0816-5 (PMC4654864; doi:10.1186/s12859-015-0816-5)
Supplement: Supplementary file 6 — Source code for simulating foci images and analyzing with FoCo algorithm. The source code is written in Matlab. For simulating a foci image run the M-file ‘CreateAnalyzeArtificialImages.m’. (ZIP 5 kb) [file 12859_2015_816_MOESM6_ESM.zip › Additional file 6/CreateAnalyzeArtificialImages.m]

%__________________________________________________________________________
%__________________________________________________________________________
%__________________________________________________________________________

% Simulate the foci image with the pre-defined foci number

% Input the number of foci templates, which will be placed on the image
fn=10;

% Create an empty image of the size 100x100
simImage=zeros(100,100);

% Sample randomly positions of foci templates on the image. We assume that
% foci templates have the size either 10x10 or 20x10. To be sure that all
% templates will be completely placed on the image, we reduce the area of
% possible coordinates to 80x80.
posx=randi([1,80],[1,fn]); 
posy=randi([1,80],[1,fn]);

kind=randi([1,8],[1,fn]); % randomly sample focus templates

k=0; % initilize the counter of the number of placed foci

frames=[]; % initialize array for saving foci coordinates 

% Place focus templates on the image
for i=1:fn
    posxi=posx(i); % define the position of the focus template
    posyi=posy(i);
    kindi=kind(i);
    
    scale=0.8 + 0.2*rand(1); % define the scaling factor of the focus template
    
    sigma=0.3+0.4*rand(1); % initialize the focus template 1 (Figure S14A)
    mu=3+4*rand(1);
    z1=peak(sigma,mu);
    
    sigma=0.8+0.4*rand(1); % initialize the focus template 2 (Figure S14B)
    mu=3+4*rand(1);
    z2=peak(sigma,mu);
    
    sigma=1.3+0.4*rand(1); % initialize the focus template 3 (Figure S14C)
    mu=3+4*rand(1);
    z3=peak(sigma,mu);  
    
    sigma=1.8+0.4*rand(1); % initialize the focus template 4 (Figure S14D)
    mu=3+4*rand(1);
    z4=peak(sigma,mu);   
    
    % Scale the corresponding focus template and place it on the image
    if kindi==1 % place the focus template 1
         simImage(posxi:posxi+9,posyi:posyi+9)=max(simImage(posxi:posxi+9,posyi:posyi+9),scale*z1);
         k=k+1;
         frames=[frames;posxi,posyi,9,9];
        elseif kindi==2 % place the focus template 2
            simImage(posxi:posxi+9,posyi:posyi+9)=max(simImage(posxi:posxi+9,posyi:posyi+9),scale*z2); 
            k=k+1;
            frames=[frames;posxi,posyi,9,9];
                elseif kindi==3 % place the focus template 3
                    simImage(posxi:posxi+9,posyi:posyi+9)=max(simImage(posxi:posxi+9,posyi:posyi+9),scale*z3);
                    k=k+1;
                    frames=[frames;posxi,posyi,9,9];
                    elseif kindi==4 % place the focus template 4
                        simImage(posxi:posxi+9,posyi:posyi+9)=max(simImage(posxi:posxi+9,posyi:posyi+9),scale*z4); 
                        k=k+1;
                        frames=[frames;posxi,posyi,9,9];
                        elseif kindi==5 % place the focus template 5 
                            z5=zeros(20,10);
                            z5ad=zeros(20,10);
                            scale2=0.6 + 0.2*rand(1);
                            z5(1:10,1:10)=scale2*z2;
                            z5ad(7:16,1:10)=z4;
                            z5=max(z5,z5ad); % initialize the focus template 5 using focus templates 2 and 4  (Figure S14E)
                            simImage(posxi:posxi+19,posyi:posyi+9)=max(simImage(posxi:posxi+19,posyi:posyi+9),scale*z5); 
                            k=k+2;
                            frames=[frames;posxi,posyi,9,9];
                            frames=[frames;posxi+5,posyi,9,9];
                            elseif kindi==6 % place the focus template 6
                                z6=zeros(20,10);
                                z6ad=zeros(20,10);
                                z6(1:10,1:10)=z3;
                                z6ad(7:16,1:10)=z3;
                                z6=max(z6,z6ad); % initialize the focus template 6 using focus templates 3 and 3  (Figure S14F)
                                simImage(posxi:posxi+19,posyi:posyi+9)=max(simImage(posxi:posxi+19,posyi:posyi+9),scale*z6); 
                                k=k+2;
                                frames=[frames;posxi,posyi,9,9];
                                frames=[frames;posxi+5,posyi,9,9];
                                elseif kindi==7 % place the focus template 7
                                        z7=zeros(20,10);
                                        z7ad=zeros(20,10);
                                        scale2=0.2 + 0.3*rand(1);
                                        z7(1:10,1:10)=scale2*z2;
                                        z7ad(5:14,1:10)=z4;
                                        z7=max(z7,z7ad); % initialize the focus template 8 using focus templates 1 and 3  (Figure S14G)
                                        simImage(posxi:posxi+19,posyi:posyi+9)=max(simImage(posxi:posxi+19,posyi:posyi+9),scale*z7); 
                                        k=k+1;
                                        frames=[frames;posxi,posyi,9,9];
                                        elseif kindi==8 % place the focus template 8
                                                z8=zeros(20,10);
                                                z8ad=zeros(20,10);
                                                z8(1:10,1:10)=z3;
                                                z8ad(3:12,1:10)=z3;
                                                z8=max(z8,z8ad); % initialize the focus template 7 using focus templates 4 and 4  (Figure S14H)
                                                simImage(posxi:posxi+19,posyi:posyi+9)=max(simImage(posxi:posxi+19,posyi:posyi+9),scale*z8);
                                                k=k+1;
                                                frames=[frames;posxi,posyi,9,9];
                                    
        
    end
end

% Add the foci background signal on the image, the operation is performed in the same way as
% putting foci, the difference is in the value of scaling factor

posxn=randi([1,80],[1,fn]); % randomly sample positions of the background signal on the image
posyn=randi([1,80],[1,fn]);

kindn=randi([1,8],[1,fn]); % randomly sample focus templates for creating the background signal

for i=1:fn
    posxi=posxn(i);
    posyi=posyn(i);
    kindi=kindn(i);
    scale=0.1 + 0.4*rand(1); % define the scaling factor of the focus template
    
    sigma=0.8+0.4*rand(1);
    mu=3+4*rand(1);
    z1=peak(sigma,mu);
    
    sigma=0.3+0.4*rand(1);
    mu=3+4*rand(1);
    z2=peak(sigma,mu);
    
    sigma=2.8+0.4*rand(1);
    mu=3+4*rand(1);
    z3=peak(sigma,mu);   
    
    sigma=1.3+0.4*rand(1);
    mu=3+4*rand(1);
    z4=peak(sigma,mu);    
    if kindi==1
         simImage(posxi:posxi+9,posyi:posyi+9)=max(simImage(posxi:posxi+9,posyi:posyi+9),scale*z1);
        elseif kindi==2
            simImage(posxi:posxi+9,posyi:posyi+9)=max(simImage(posxi:posxi+9,posyi:posyi+9),scale*z2);           
                elseif kindi==3
                    simImage(posxi:posxi+9,posyi:posyi+9)=max(simImage(posxi:posxi+9,posyi:posyi+9),scale*z3);
                    elseif kindi==4
                        simImage(posxi:posxi+9,posyi:posyi+9)=max(simImage(posxi:posxi+9,posyi:posyi+9),scale*z4); 
                        elseif kindi==5
                            z5=zeros(20,10);
                            z5ad=zeros(20,10);
                            z5(1:10,1:10)=z1;
                            z5ad(7:16,1:10)=z3;
                            z5=max(z5,z5ad);
                            simImage(posxi:posxi+19,posyi:posyi+9)=max(simImage(posxi:posxi+19,posyi:posyi+9),scale*z5); 
                            elseif kindi==6
                                z6=zeros(20,10);
                                z6ad=zeros(20,10);
                                z6(1:10,1:10)=z4;
                                z6ad(7:16,1:10)=z4;
                                z6=max(z6,z6ad);
                                simImage(posxi:posxi+19,posyi:posyi+9)=max(simImage(posxi:posxi+19,posyi:posyi+9),scale*z6); 
                                elseif kindi==7
                                    z7=zeros(20,10);
                                    z7ad=zeros(20,10);
                                    z7(1:10,1:10)=z4;
                                    z7ad(3:12,1:10)=z4;
                                    z7=max(z7,z7ad);
                                    simImage(posxi:posxi+19,posyi:posyi+9)=max(simImage(posxi:posxi+19,posyi:posyi+9),scale*z7); 
                                    elseif kindi==8
                                        z8=zeros(20,10);
                                        z8ad=zeros(20,10);
                                        z8(1:10,1:10)=0.3*z1;
                                        z8ad(5:14,1:10)=z3;
                                        z8=max(z8,z8ad);
                                        simImage(posxi:posxi+19,posyi:posyi+9)=max(simImage(posxi:posxi+19,posyi:posyi+9),scale*z8); 
        
    end
end

% Add the noise to the image with foci
noise=0.1+0.1*rand(100);
simImage=max(simImage,noise);
noise=0.1*rand(100,100);
simImage=simImage+noise;
simImage=simImage/max(max(simImage));

% Plot obtained image with blue frames over placed foci
figure
imshow(simImage)

%__________________________________________________________________________
%__________________________________________________________________________
%__________________________________________________________________________

% Counting foci using FoCo algorithm

% Define optimal parameter values needed for foci detection algorithm

rf=2; % minimal focus radius
te=0.18; % estimated threshold value

simInit=simImage;

% Convert the image to the double precision
simImage=im2double(simImage);

% Apply adaptive median filter
simImage=adpmedian(simImage,3);

% Remove image background using top hat transform
background = imopen(simImage,strel('disk', rf));
simImage = simImage - background;

% Define Otsu's threshold of the image
level=graythresh(simImage);

% Apply H maxima transform and obtain regional maxima of the foci image
BW = imextendedmax(simImage,level);

% Apply obtained mask to the foci image after removing background
locmax=simImage.*BW;

% Apply estimated threshold value
locmaxthresh=locmax>te;

% Label obtained mask elements
[L1,n1]=bwlabel(locmaxthresh);

% Plot red frames over detected foci
figure
imshow(simInit)
hold on
for j=1:n1
[r,c,s]=find(L1==j);
ymin=min(r);
xmin=min(c);
width=max(c)-min(c);
height=max(r)-min(r);
rect=[xmin-1 ymin-1 width+2 height+2];
rectangle('Position',rect, 'LineWidth',1, 'EdgeColor','r');
end
hold off
title(['The number of detected foci n_1 = ',num2str(n1), ', the actual foci number n_2 = ',num2str(k)]);

% Plot blue frames over simulated foci

for j=1:k
ymin=frames(j,1);
xmin=frames(j,2);
width=frames(j,4);
height=frames(j,3);
rect=[xmin-1 ymin-1 width+2 height+2];
rectangle('Position',rect, 'LineWidth',1, 'EdgeColor','b');
end
