# Supplementary material for: FoCo: a simple and robust quantification algorithm of nuclear foci
Source: BMC Bioinformatics. 2015 Nov 21;16:392. doi: 10.1186/s12859-015-0816-5 (PMC4654864; doi:10.1186/s12859-015-0816-5)
Supplement: Supplementary file 6 — Source code for simulating foci images and analyzing with FoCo algorithm. The source code is written in Matlab. For simulating a foci image run the M-file ‘CreateAnalyzeArtificialImages.m’. (ZIP 5 kb) [file 12859_2015_816_MOESM6_ESM.zip › Additional file 6/peak.m]

% Using the normal distribution with the standard
% deviation 'sigma' we create single foci as peaks with the height equal to
% 1. 

function z=peak(sigma,mu)
x=linspace(1,10,10);
y=x;
[X,Y]=meshgrid(x,y);
z=(10/(sigma*sqrt(2*pi)).*exp(-((X-mu).^2/(2*sigma^2))-((Y-mu).^2/(2*sigma^2))));
z=z/max(max(z));
