# Supplementary material for: FoCo: a simple and robust quantification algorithm of nuclear foci
Source: BMC Bioinformatics. 2015 Nov 21;16:392. doi: 10.1186/s12859-015-0816-5 (PMC4654864; doi:10.1186/s12859-015-0816-5)
Supplement: Supplementary file 7 — CellProfiler pipeline for analyzing simulated images. (CP 5 kb) [file 12859_2015_816_MOESM7_ESM.cp]

CellProfiler Pipeline: http://www.cellprofiler.org
Version:1
SVNRevision:11000

LoadImages:[module_num:1|svn_version:\'10951\'|variable_revision_number:11|show_window:True|notes:\x5B"Load the images by matching files in the folder against the text pattern for each stain\x3A \'hoe\' for nuclei, \'h2ax\' for the histone foci stain image. The two images together comprise an image set."\x5D]
    File type to be loaded:individual images
    File selection method:Text-Exact match
    Number of images in each group?:3
    Type the text that the excluded images have in common:Do not use
    Analyze all subfolders within the selected folder?:None
    Input image file location:Default Input Folder\x7C.
    Check image sets for missing or duplicate files?:No
    Group images by metadata?:No
    Exclude certain files?:No
    Specify metadata fields to group by:
    Select subfolders to analyze:
    Image count:1
    Text that these images have in common (case-sensitive):Image
    Position of this image in each group:hoe
    Extract metadata from where?:None
    Regular expression that finds metadata in the file name:None
    Type the regular expression that finds metadata in the subfolder path:None
    Channel count:1
    Group the movie frames?:No
    Grouping method:Interleaved
    Number of channels per group:2
    Load the input as images or objects?:Images
    Name this loaded image:Orig
    Name this loaded object:Nuclei
    Retain outlines of loaded objects?:No
    Name the outline image:NucleiOutlines
    Channel number:1
    Rescale intensities?:No

IdentifyPrimaryObjects:[module_num:2|svn_version:\'10826\'|variable_revision_number:8|show_window:True|notes:\x5B\'Identify the foci using per-object thresholding to compute a threshold for each individual nuclei object. Some manual adjustment of the smoothing filter size and maxima supression distance is required to optimize segmentation.\'\x5D]
    Select the input image:Orig
    Name the primary objects to be identified:Speckles
    Typical diameter of objects, in pixel units (Min,Max):1,15
    Discard objects outside the diameter range?:Yes
    Try to merge too small objects with nearby larger objects?:No
    Discard objects touching the border of the image?:No
    Select the thresholding method:Manual
    Threshold correction factor:1
    Lower and upper bounds on threshold:0.0,1.0
    Approximate fraction of image covered by objects?:10%
    Method to distinguish clumped objects:Shape
    Method to draw dividing lines between clumped objects:Shape
    Size of smoothing filter:1
    Suppress local maxima that are closer than this minimum allowed distance:0
    Speed up by using lower-resolution image to find local maxima?:Yes
    Name the outline image:foci
    Fill holes in identified objects?:No
    Automatically calculate size of smoothing filter?:No
    Automatically calculate minimum allowed distance between local maxima?:No
    Manual threshold:0.4
    Select binary image:Otsu PerObject
    Retain outlines of the identified objects?:Yes
    Automatically calculate the threshold using the Otsu method?:Yes
    Enter Laplacian of Gaussian threshold:.5
    Two-class or three-class thresholding?:Two classes
    Minimize the weighted variance or the entropy?:Weighted variance
    Assign pixels in the middle intensity class to the foreground or the background?:Background
    Automatically calculate the size of objects for the Laplacian of Gaussian filter?:Yes
    Enter LoG filter diameter:5
    Handling of objects if excessive number of objects identified:Continue
    Maximum number of objects:500
    Select the measurement to threshold with:None

ExportToSpreadsheet:[module_num:3|svn_version:\'10880\'|variable_revision_number:7|show_window:True|notes:\x5B\'Export any measurements to a comma-delimited file (.csv). The measurements made for the nuclei and foci objects will be saved to separate .csv files, in addition to the per-image .csv.\'\x5D]
    Select or enter the column delimiter:Comma (",")
    Prepend the output file name to the data file names?:No
    Add image metadata columns to your object data file?:No
    Limit output to a size that is allowed in Excel?:No
    Select the columns of measurements to export?:No
    Calculate the per-image mean values for object measurements?:No
    Calculate the per-image median values for object measurements?:No
    Calculate the per-image standard deviation values for object measurements?:No
    Output file location:Default Input Folder\x7C.
    Create a GenePattern GCT file?:No
    Select source of sample row name:Metadata
    Select the image to use as the identifier:None
    Select the metadata to use as the identifier:None
    Export all measurements, using default file names?:No
    Press button to select measurements to export:Speckles\x7CNumber_Object_Number
    Data to export:Image
    Combine these object measurements with those of the previous object?:No
    File name:DATA.csv
    Use the object name for the file name?:Yes

OverlayOutlines:[module_num:4|svn_version:\'10672\'|variable_revision_number:2|show_window:True|notes:\x5B\x5D]
    Display outlines on a blank image?:No
    Select image on which to display outlines:Orig
    Name the output image:Overlay
    Select outline display mode:Color
    Select method to determine brightness of outlines:Max of image
    Width of outlines:1
    Select outlines to display:foci
    Select outline color:Red
