# Supplementary material for: FoCo: a simple and robust quantification algorithm of nuclear foci
Source: BMC Bioinformatics. 2015 Nov 21;16:392. doi: 10.1186/s12859-015-0816-5 (PMC4654864; doi:10.1186/s12859-015-0816-5)
Supplement: Supplementary file 8 — Simulated foci images. We included simulated foci images from Fig. 4c–d used as representative images for demonstrating automatic foci quantifications. (ZIP 23 kb) [file 12859_2015_816_MOESM8_ESM.zip]

Archive with 4 entries (3 files):
- Additional file 8/
- Additional file 8/ControlFociImage.tif
- Additional file 8/IrradiatedFociImage.tif
- Additional file 8/Thumbs.db
